# Supplementary material for: 2,5-Dihydroxy­benzaldehyde 4-methyl­thio­semicarbazone
Source: Acta Crystallogr Sect E Struct Rep Online. 2008 Jun 28;64(Pt 7):o1344. doi: 10.1107/S1600536808018801 (PMC2961871; doi:10.1107/S1600536808018801)
Supplement: Supplementary file 1 [file e-64-o1344-sup1.cif]

##############################################################################
###                                                                        ###
###        Electronic paper (Acta Crystallographica Section E)             ###
###                                                                        ###
##############################################################################
#                                                                            #
# This CIF contains the data in a paper accepted for publication in Acta     #
# Crystallographica Section E. It conforms to the requirements of Notes      #
# for Authors for Section E, and has been peer reviewed under the auspices   #
# of the IUCr Commission on Journals.                                        #
#                                                                            #
# Full details of the Crystallographic Information File format               #
# are given in the paper "The Crystallographic Information File (CIF):       #
# a New Standard Archive File for Crystallography" by S. R. Hall, F. H.      #
# Allen and I. D. Brown [Acta Cryst. (1991), A47, 655-685].                  #
#                                                                            #
# The current version of the core CIF dictionary is obtainable from          #
# ftp://ftp.iucr.org/pub/cif_core.dic. The current version number is 2.4.    #
#                                                                            #
# Software is freely available for graphical display of the structure(s) in  #
# this CIF.  For information consult the CIF home page http://www.iucr.org/  #
# cif/home.html                                                              #
#                                                                            #
# This file may be used for bona fide research purposes within the           #
# scientific community so long as proper attribution is given to the journal # 
# article from which it was obtained.                                        #
#                                                                            #
##############################################################################
                                             
data_I
_audit_creation_method     SHELXL-97
_chemical_name_systematic
;
2,5-Dihydroxybenzaldehyde 4-methylthiosemicarbazone
;
_chemical_name_common     ?
_chemical_formula_moiety     'C9 H11 N3 O2 S'
_chemical_formula_sum     'C9 H11 N3 O2 S'
_chemical_formula_iupac     'C9 H11 N3 O2 S'
_chemical_formula_weight     225.27
_chemical_melting_point     ?
_symmetry_cell_setting     Triclinic
_symmetry_space_group_name_H-M     'P -1'
_symmetry_space_group_name_Hall     '-P 1'
loop_
    _symmetry_equiv_pos_as_xyz
    'x, y, z'
    '-x, -y, -z'
_cell_length_a     5.9932(4)
_cell_length_b     8.5207(6)
_cell_length_c     10.3272(6)
_cell_angle_alpha     78.552(4)
_cell_angle_beta     74.181(4)
_cell_angle_gamma     81.743(4)
_cell_volume     495.06(6)
_cell_formula_units_Z     2
_cell_measurement_reflns_used     558
_cell_measurement_theta_min     2.9
_cell_measurement_theta_max     23.0
_cell_measurement_temperature     100(2)
_exptl_crystal_description     Plate
_exptl_crystal_colour     Yellow
_exptl_crystal_size_max     0.24
_exptl_crystal_size_mid     0.16
_exptl_crystal_size_min     0.02
_exptl_crystal_density_diffrn     1.511
_exptl_crystal_density_meas     ?
_exptl_crystal_density_method     'not measured'
_exptl_crystal_F_000     236
_exptl_absorpt_coefficient_mu     0.310
_exptl_absorpt_correction_type     Multi-scan
_exptl_absorpt_process_details     '(SADABS; Sheldrick, 1996)'
_exptl_absorpt_correction_T_min     0.929
_exptl_absorpt_correction_T_max     0.994
_diffrn_ambient_temperature     100(2)
_diffrn_radiation_type     MoK\a
_diffrn_radiation_wavelength     0.71073
_diffrn_radiation_source     'fine-focus sealed tube'
_diffrn_radiation_monochromator     graphite
_diffrn_measurement_device_type     'Bruker SMART APEX'
_diffrn_measurement_method     \w
_diffrn_detector_area_resol_mean     ?
_diffrn_reflns_number     4189
_diffrn_reflns_av_R_equivalents     0.050
_diffrn_reflns_av_sigmaI/netI     0.088
_diffrn_reflns_theta_min     2.5
_diffrn_reflns_theta_max     27.5
_diffrn_reflns_theta_full     27.5
_diffrn_measured_fraction_theta_max     0.988
_diffrn_measured_fraction_theta_full     0.988
_diffrn_reflns_limit_h_min     -7
_diffrn_reflns_limit_h_max     7
_diffrn_reflns_limit_k_min     -11
_diffrn_reflns_limit_k_max     8
_diffrn_reflns_limit_l_min     -13
_diffrn_reflns_limit_l_max     13
_diffrn_standards_number     0
_diffrn_standards_interval_count     0
_diffrn_standards_interval_time     0
_diffrn_standards_decay_%     0
_reflns_number_total     2258
_reflns_number_gt     1580
_reflns_threshold_expression     I>2\s(I)
_refine_ls_structure_factor_coef     Fsqd
_refine_ls_matrix_type     full
_refine_ls_R_factor_all     0.085
_refine_ls_R_factor_gt     0.054
_refine_ls_wR_factor_gt     0.108
_refine_ls_wR_factor_ref     0.123
_refine_ls_goodness_of_fit_ref     1.03
_refine_ls_restrained_S_all     1.03
_refine_ls_number_reflns     2258
_refine_ls_number_parameters     153
_refine_ls_number_restraints     4
_refine_ls_hydrogen_treatment     mixed
_refine_ls_weighting_scheme     calc
_refine_ls_weighting_details
                 'calc w=1/[\s^2^(Fo^2^)+(0.0471P)^2^] where P=(Fo^2^+2Fc^2^)/3'
_atom_sites_solution_hydrogens     geom
_atom_sites_solution_primary     direct
_atom_sites_solution_secondary     difmap
_refine_ls_shift/su_max     0.001
_refine_ls_shift/su_mean     0.000
_refine_diff_density_max     0.32
_refine_diff_density_min     -0.47
_refine_ls_extinction_method     none
_refine_ls_extinction_coef     ?
loop_
    _atom_type_symbol
    _atom_type_description
    _atom_type_scat_dispersion_real
    _atom_type_scat_dispersion_imag
    _atom_type_scat_source
    'C' 'C' 0.0033 0.0016
                         'International Tables Vol C Tables 4.2.6.8 and 6.1.1.4'
    'H' 'H' 0.0000 0.0000
                         'International Tables Vol C Tables 4.2.6.8 and 6.1.1.4'
    'N' 'N' 0.0061 0.0033
                         'International Tables Vol C Tables 4.2.6.8 and 6.1.1.4'
    'O' 'O' 0.0106 0.0060
                         'International Tables Vol C Tables 4.2.6.8 and 6.1.1.4'
    'S' 'S' 0.1246 0.1234
                         'International Tables Vol C Tables 4.2.6.8 and 6.1.1.4'
_computing_data_collection     'APEX2 (Bruker, 2007)'
_computing_cell_refinement     'SAINT (Bruker, 2007)'
_computing_data_reduction     'SAINT (Bruker, 2007)'
_computing_structure_solution     'SHELXS97 (Sheldrick, 2008)'
_computing_structure_refinement     'SHELXL97 (Sheldrick, 2008)'
_computing_molecular_graphics     'X-SEED (Barbour, 2001)'
_computing_publication_material     'publCIF (Westrip, 2008)'
loop_
    _atom_site_type_symbol
    _atom_site_label
    _atom_site_fract_x
    _atom_site_fract_y
    _atom_site_fract_z
    _atom_site_U_iso_or_equiv
    _atom_site_adp_type
    _atom_site_calc_flag
    _atom_site_refinement_flags
    _atom_site_occupancy
    _atom_site_disorder_assembly
    _atom_site_disorder_group
    S S1 0.44298(12) 0.47335(9) 0.72966(7) 0.0189(2) Uani d . 1 . .
    O O1 1.3132(3) 0.8655(2) 0.47568(18) 0.0188(4) Uani d D 1 . .
    O O2 1.2446(3) 1.1893(2) -0.03406(18) 0.0200(5) Uani d D 1 . .
    N N1 0.8637(4) 0.5405(3) 0.7312(2) 0.0147(5) Uani d D 1 . .
    N N2 0.7415(4) 0.6387(3) 0.5359(2) 0.0159(5) Uani d D 1 . .
    N N3 0.9289(4) 0.7298(3) 0.4833(2) 0.0145(5) Uani d . 1 . .
    C C1 0.8391(5) 0.4576(3) 0.8709(2) 0.0188(6) Uani d . 1 . .
    H H1A 0.9802 0.4633 0.8996 0.028 Uiso calc R 1 . .
    H H1B 0.8160 0.3447 0.8763 0.028 Uiso calc R 1 . .
    H H1C 0.7044 0.5088 0.9310 0.028 Uiso calc R 1 . .
    C C2 0.7001(4) 0.5552(3) 0.6642(2) 0.0134(6) Uani d . 1 . .
    C C3 0.9368(4) 0.8121(3) 0.3637(2) 0.0136(6) Uani d . 1 . .
    H H3 0.8213 0.8018 0.3194 0.016 Uiso calc R 1 . .
    C C4 1.1147(4) 0.9200(3) 0.2937(2) 0.0133(6) Uani d . 1 . .
    C C5 1.2915(4) 0.9450(3) 0.3503(2) 0.0140(6) Uani d . 1 . .
    C C6 1.4505(5) 1.0551(3) 0.2796(2) 0.0157(6) Uani d . 1 . .
    H H6 1.5673 1.0745 0.3193 0.019 Uiso calc R 1 . .
    C C7 1.4389(5) 1.1372(3) 0.1504(3) 0.0153(6) Uani d . 1 . .
    H H7 1.5496 1.2111 0.1016 0.018 Uiso calc R 1 . .
    C C8 1.2669(4) 1.1117(3) 0.0929(2) 0.0149(6) Uani d . 1 . .
    C C9 1.1055(4) 1.0049(3) 0.1638(2) 0.0146(6) Uani d . 1 . .
    H H9 0.9866 0.9887 0.1243 0.018 Uiso calc R 1 . .
    H H1o 1.206(4) 0.805(3) 0.511(3) 0.048(12) Uiso d D 1 . .
    H H2o 1.352(5) 1.245(4) -0.082(3) 0.059(13) Uiso d D 1 . .
    H H1n 0.988(3) 0.581(4) 0.689(3) 0.032(9) Uiso d D 1 . .
    H H2n 0.640(4) 0.656(4) 0.491(3) 0.042(10) Uiso d D 1 . .
loop_
    _atom_site_aniso_label
    _atom_site_aniso_U_11
    _atom_site_aniso_U_22
    _atom_site_aniso_U_33
    _atom_site_aniso_U_12
    _atom_site_aniso_U_13
    _atom_site_aniso_U_23
    S1 0.0149(4) 0.0241(4) 0.0175(3) -0.0083(3) -0.0051(3) 0.0033(3)
    O1 0.0222(11) 0.0221(12) 0.0140(9) -0.0081(9) -0.0089(8) 0.0025(8)
    O2 0.0244(11) 0.0202(12) 0.0149(9) -0.0088(9) -0.0059(8) 0.0047(8)
    N1 0.0114(12) 0.0181(13) 0.0148(11) -0.0035(10) -0.0038(9) -0.0007(9)
    N2 0.0153(12) 0.0168(13) 0.0158(11) -0.0060(10) -0.0056(9) 0.0024(9)
    N3 0.0121(11) 0.0136(12) 0.0175(11) -0.0050(9) -0.0013(9) -0.0023(9)
    C1 0.0198(15) 0.0231(16) 0.0128(12) -0.0048(12) -0.0051(11) 0.0015(11)
    C2 0.0137(13) 0.0106(14) 0.0155(12) -0.0011(11) -0.0032(10) -0.0022(11)
    C3 0.0136(13) 0.0138(14) 0.0147(12) -0.0019(11) -0.0053(10) -0.0025(11)
    C4 0.0134(13) 0.0118(14) 0.0153(12) -0.0008(10) -0.0034(10) -0.0038(11)
    C5 0.0137(13) 0.0154(15) 0.0133(12) 0.0001(11) -0.0041(10) -0.0034(11)
    C6 0.0139(13) 0.0162(15) 0.0193(13) -0.0029(11) -0.0070(10) -0.0039(11)
    C7 0.0163(14) 0.0102(14) 0.0178(13) -0.0021(11) -0.0024(10) -0.0006(11)
    C8 0.0160(14) 0.0144(15) 0.0143(12) 0.0006(11) -0.0050(10) -0.0023(11)
    C9 0.0158(14) 0.0156(15) 0.0140(12) -0.0021(11) -0.0059(10) -0.0031(11)
loop_
    _geom_bond_atom_site_label_1
    _geom_bond_atom_site_label_2
    _geom_bond_site_symmetry_2
    _geom_bond_distance
    _geom_bond_publ_flag
    S1 C2 . 1.695(3) ?
    O1 C5 . 1.367(3) ?
    O1 H1o . 0.84(3) ?
    O2 C8 . 1.379(3) ?
    O2 H2o . 0.84(3) ?
    N1 C2 . 1.325(3) ?
    N1 C1 . 1.453(3) ?
    N1 H1n . 0.84(3) ?
    N2 C2 . 1.349(3) ?
    N2 N3 . 1.382(3) ?
    N2 H2n . 0.84(3) ?
    N3 C3 . 1.286(3) ?
    C1 H1A . 0.9800 ?
    C1 H1B . 0.9800 ?
    C1 H1C . 0.9800 ?
    C3 C4 . 1.450(4) ?
    C3 H3 . 0.9500 ?
    C4 C5 . 1.401(4) ?
    C4 C9 . 1.403(3) ?
    C5 C6 . 1.388(4) ?
    C6 C7 . 1.393(3) ?
    C6 H6 . 0.9500 ?
    C7 C8 . 1.383(4) ?
    C7 H7 . 0.9500 ?
    C8 C9 . 1.379(4) ?
    C9 H9 . 0.9500 ?
loop_
    _geom_angle_atom_site_label_1
    _geom_angle_atom_site_label_2
    _geom_angle_atom_site_label_3
    _geom_angle_site_symmetry_1
    _geom_angle_site_symmetry_3
    _geom_angle
    _geom_angle_publ_flag
    C5 O1 H1O . . 110(2) ?
    C8 O2 H2O . . 117(3) ?
    C2 N1 C1 . . 123.8(2) ?
    C2 N1 H1N . . 117(2) ?
    C1 N1 H1N . . 119(2) ?
    C2 N2 N3 . . 121.3(2) ?
    C2 N2 H2N . . 122(2) ?
    N3 N2 H2N . . 116(2) ?
    C3 N3 N2 . . 114.5(2) ?
    N1 C1 H1A . . 109.5 ?
    N1 C1 H1B . . 109.5 ?
    H1A C1 H1B . . 109.5 ?
    N1 C1 H1C . . 109.5 ?
    H1A C1 H1C . . 109.5 ?
    H1B C1 H1C . . 109.5 ?
    N1 C2 N2 . . 118.2(2) ?
    N1 C2 S1 . . 123.80(19) ?
    N2 C2 S1 . . 118.0(2) ?
    N3 C3 C4 . . 122.7(2) ?
    N3 C3 H3 . . 118.6 ?
    C4 C3 H3 . . 118.6 ?
    C5 C4 C9 . . 118.9(2) ?
    C5 C4 C3 . . 123.2(2) ?
    C9 C4 C3 . . 117.9(2) ?
    O1 C5 C6 . . 117.7(2) ?
    O1 C5 C4 . . 122.3(2) ?
    C6 C5 C4 . . 120.0(2) ?
    C5 C6 C7 . . 120.1(3) ?
    C5 C6 H6 . . 120.0 ?
    C7 C6 H6 . . 120.0 ?
    C8 C7 C6 . . 120.3(2) ?
    C8 C7 H7 . . 119.9 ?
    C6 C7 H7 . . 119.9 ?
    O2 C8 C9 . . 116.7(2) ?
    O2 C8 C7 . . 123.3(2) ?
    C9 C8 C7 . . 119.9(2) ?
    C8 C9 C4 . . 120.8(2) ?
    C8 C9 H9 . . 119.6 ?
    C4 C9 H9 . . 119.6 ?
loop_
    _geom_torsion_atom_site_label_1
    _geom_torsion_atom_site_label_2
    _geom_torsion_atom_site_label_3
    _geom_torsion_atom_site_label_4
    _geom_torsion_site_symmetry_1
    _geom_torsion_site_symmetry_2
    _geom_torsion_site_symmetry_3
    _geom_torsion_site_symmetry_4
    _geom_torsion
    _geom_torsion_publ_flag
    C2 N2 N3 C3 . . . . -175.1(2) ?
    C1 N1 C2 N2 . . . . 178.3(2) ?
    C1 N1 C2 S1 . . . . -2.5(4) ?
    N3 N2 C2 N1 . . . . -11.0(4) ?
    N3 N2 C2 S1 . . . . 169.69(19) ?
    N2 N3 C3 C4 . . . . 177.5(2) ?
    N3 C3 C4 C5 . . . . -0.6(4) ?
    N3 C3 C4 C9 . . . . -179.5(2) ?
    C9 C4 C5 O1 . . . . -179.3(2) ?
    C3 C4 C5 O1 . . . . 1.8(4) ?
    C9 C4 C5 C6 . . . . 1.5(4) ?
    C3 C4 C5 C6 . . . . -177.4(2) ?
    O1 C5 C6 C7 . . . . 178.8(2) ?
    C4 C5 C6 C7 . . . . -2.0(4) ?
    C5 C6 C7 C8 . . . . 1.1(4) ?
    C6 C7 C8 O2 . . . . 179.7(2) ?
    C6 C7 C8 C9 . . . . 0.2(4) ?
    O2 C8 C9 C4 . . . . 179.8(2) ?
    C7 C8 C9 C4 . . . . -0.7(4) ?
    C5 C4 C9 C8 . . . . -0.2(4) ?
    C3 C4 C9 C8 . . . . 178.8(2) ?
loop_
    _geom_hbond_atom_site_label_D
    _geom_hbond_atom_site_label_H
    _geom_hbond_atom_site_label_A
    _geom_hbond_site_symmetry_A
    _geom_hbond_distance_DH
    _geom_hbond_distance_HA
    _geom_hbond_distance_DA
    _geom_hbond_angle_DHA
    _geom_hbond_publ_flag
    O1 H1o N3 . 0.84(3) 1.97(2) 2.698(3) 144(3) yes
    O2 H2o S1 1_664 0.84(3) 2.46(2) 3.182(2) 144(3) yes
    N2 H2n O1 1_455 0.84(3) 2.47(3) 3.111(3) 134(3) yes
data_global
_journal_date_recd_electronic     2008-06-20
_journal_date_accepted     2008-06-21
_journal_name_full     'Acta Crystallographica, Section E'
_journal_year     2008
_journal_volume     64
_journal_issue      7
_journal_page_first     o1344
_journal_page_last     o1344
_journal_paper_category     QO
_journal_coeditor_code     TK2278
_publ_contact_author_name     'Prof. Mohd. Jamil Maah'
_publ_contact_author_address
;
Department of Chemistry
University Malaya
50603 Kuala  Lumpur
Malaysia
;
_publ_contact_author_email     mjamil@um.edu.my
_publ_contact_author_fax     ?
_publ_contact_author_phone     ?
_publ_section_title
;
2,5-Dihydroxybenzaldehyde 4-methylthiosemicarbazone
;
loop_
    _publ_author_name
    _publ_author_address
    'Tan, Kong Wai '
;
Department of Chemistry
University of Malaya
50603 Kuala  Lumpur
Malaysia
;
    'Ng, Chew Hee'
;
Faculty of Engineering and Science,
Universiti Tunku Abdul Rahman
53300 Kuala Lumpur
Malaysia
;
    'Maah, Mohd Jamil'
;
Department of Chemistry
University of Malaya
50603 Kuala Lumpur
Malaysia
;
    'Ng, Seik Weng'
;
Department of Chemistry
University of Malaya
50603 Kuala Lumpur
Malaysia
;
