# Supplementary material for: 2,5-Dihydroxy­benzaldehyde 4-methyl­thio­semicarbazone
Source: Acta Crystallogr Sect E Struct Rep Online. 2008 Jun 28;64(Pt 7):o1344. doi: 10.1107/S1600536808018801 (PMC2961871; doi:10.1107/S1600536808018801)
Supplement: Supplementary file 2 [file e-64-o1344-Isup2.hkl]

# 
# h,k,l, Fc-squared, Fo-squared, sigma(Fo-squared) and status flag 
# 
data_I
_shelx_title '  P-1' 
_shelx_refln_list_code          4 
_shelx_F_calc_maximum      125.55 
_exptl_crystal_F_000       236.00 
_reflns_d_resolution_high  0.7696 
 
loop_ 
 _symmetry_equiv_pos_as_xyz 
 'x, y, z' 
 '-x, -y, -z' 
 
_cell_length_a     5.9932 
_cell_length_b     8.5207 
_cell_length_c    10.3272 
_cell_angle_alpha  78.552 
_cell_angle_beta   74.181 
_cell_angle_gamma  81.743 
 
_shelx_F_squared_multiplier     1.000 
 
loop_ 
 _refln_index_h 
 _refln_index_k 
 _refln_index_l 
 _refln_F_squared_calc 
 _refln_F_squared_meas 
 _refln_F_squared_sigma 
 _refln_observed_status 
   1   0   0       56.62       64.56      3.14 o 
   2   0   0       87.23       82.26      4.11 o 
   3   0   0       57.33       64.92      4.55 o 
   4   0   0       31.91       33.06      5.00 o 
   5   0   0      263.82      240.65     15.20 o 
   6   0   0      232.14      243.54     17.23 o 
   7   0   0      235.92      252.21     19.22 o 
  -7   1   0       65.79       71.15     12.35 o 
  -6   1   0        5.13       14.66      6.43 o 
  -5   1   0       85.58       74.63     11.42 o 
  -4   1   0        1.91        3.13      2.91 o 
  -3   1   0      294.72      283.42     12.37 o 
  -2   1   0        6.74        2.26      4.29 o 
  -1   1   0     1521.92     1478.82     35.75 o 
   0   1   0        2.38        1.65      1.02 o 
   1   1   0      471.53      410.52      8.03 o 
   2   1   0      175.19      188.37      5.20 o 
   3   1   0       90.61       83.69      4.62 o 
   4   1   0        3.61        9.70      2.67 o 
   5   1   0      817.72      835.30     29.81 o 
   6   1   0        7.46        5.47      6.86 o 
   7   1   0       20.17        8.53     12.55 o 
  -7   2   0      236.57      218.10     18.11 o 
  -6   2   0       75.42       81.02     11.21 o 
  -5   2   0        1.84        2.86      4.74 o 
  -4   2   0      285.06      294.04     14.69 o 
  -3   2   0      196.81      211.40     11.87 o 
  -2   2   0      292.80      246.65     16.94 o 
  -1   2   0     1439.15     1370.12     33.92 o 
   0   2   0     2303.05     2267.40     53.96 o 
   1   2   0       19.08       30.46      3.08 o 
   2   2   0       17.70       19.85      2.22 o 
   3   2   0      329.57      375.05      9.12 o 
   4   2   0        9.39        6.96      3.56 o 
   5   2   0       88.90       81.18     11.87 o 
   6   2   0       51.45       24.75     11.09 o 
   7   2   0      329.20      413.09     35.32 o 
  -6   3   0       39.26       31.82      8.17 o 
  -5   3   0       30.18       45.22      8.21 o 
  -4   3   0      285.14      314.76     25.42 o 
  -3   3   0       44.57       51.94      6.29 o 
  -2   3   0      373.48      357.05     13.05 o 
  -1   3   0      266.68      263.94     12.93 o 
   0   3   0     2110.06     2016.91     49.51 o 
   1   3   0      481.44      507.05     22.49 o 
   2   3   0      355.39      390.71     12.99 o 
   3   3   0       20.26       28.03      4.13 o 
   4   3   0      216.42      216.06     19.60 o 
   5   3   0      151.83      158.30     19.07 o 
   6   3   0      120.45      112.82     18.24 o 
   7   3   0      128.08      138.86     22.60 o 
  -6   4   0       36.83       35.53     11.95 o 
  -5   4   0       18.99       22.36      5.12 o 
  -4   4   0       76.45       91.64      9.19 o 
  -3   4   0      226.62      228.32     11.66 o 
  -2   4   0      478.44      445.47     15.81 o 
  -1   4   0      173.66      153.95     15.83 o 
   0   4   0       90.51       85.46      9.82 o 
   1   4   0      758.45      830.67     35.30 o 
   2   4   0      559.77      568.43     26.04 o 
   3   4   0       95.50      115.32     12.07 o 
   4   4   0       89.34       62.01     13.04 o 
   5   4   0       88.87      116.57     17.41 o 
   6   4   0      135.36      111.41     19.04 o 
   7   4   0        1.16       -5.20      9.43 o 
  -6   5   0       16.97       16.92     11.31 o 
  -5   5   0        6.22       13.93      4.85 o 
  -4   5   0        0.48        0.73      4.57 o 
  -3   5   0      289.46      288.95     11.75 o 
  -2   5   0      192.49      170.66      8.23 o 
  -1   5   0      215.13      207.19     25.32 o 
   0   5   0      132.21      136.45     10.61 o 
   1   5   0      178.80      190.52     14.59 o 
   2   5   0        1.02       -0.24      4.22 o 
   3   5   0      167.21      151.50     10.33 o 
   4   5   0       47.15       32.51     10.68 o 
   5   5   0        5.04       10.29      8.83 o 
   6   5   0       67.11       43.72     13.71 o 
  -5   6   0        1.41        8.77      5.82 o 
  -4   6   0       32.82       46.55      7.46 o 
  -3   6   0      153.65      167.28      9.67 o 
  -2   6   0       76.17       60.55      7.04 o 
  -1   6   0       60.49       66.40      6.50 o 
   0   6   0       82.98       89.56      6.87 o 
   1   6   0       22.41       17.84      4.20 o 
   2   6   0       22.24       16.88      7.04 o 
   3   6   0      116.41      122.69     13.07 o 
   4   6   0       19.01       16.99     10.38 o 
   5   6   0      117.50      113.36     19.70 o 
   6   6   0      233.42      221.05     27.58 o 
  -5   7   0        5.78        1.66      8.16 o 
  -4   7   0       97.29       79.63     15.59 o 
  -3   7   0      199.38      251.06     24.48 o 
  -2   7   0        9.75       12.90      8.17 o 
  -1   7   0      121.43      124.68     16.73 o 
   0   7   0        3.87        6.71      7.11 o 
   1   7   0        5.18       -6.37      5.93 o 
   2   7   0       32.34       16.88      7.96 o 
   3   7   0       44.83       35.60      9.81 o 
   4   7   0        5.76        4.85      9.51 o 
   5   7   0      144.76      182.70     24.95 o 
   6   7   0      179.45      206.49     28.26 o 
  -4   8   0        6.54        1.76      8.79 o 
  -3   8   0       16.37        1.02      7.34 o 
  -2   8   0      133.58      125.27     18.92 o 
  -1   8   0       96.13       79.23     14.89 o 
   0   8   0        4.25        3.91      7.73 o 
   1   8   0        9.10       -3.31      5.83 o 
   2   8   0       71.59       92.09     14.89 o 
   3   8   0        0.70       -3.02      6.73 o 
   4   8   0       32.70       42.17     14.92 o 
   5   8   0       56.23       79.62     19.65 o 
  -3   9   0       71.06       48.44     14.82 o 
  -2   9   0       64.03       65.18     15.37 o 
  -1   9   0       26.08       29.15     12.14 o 
   0   9   0        2.56        6.03      7.87 o 
   1   9   0        1.74       -6.73      6.44 o 
   2   9   0        9.27        5.22      8.33 o 
   3   9   0      192.09      185.15     21.23 o 
   4   9   0       69.46       76.40     18.55 o 
  -2  10   0       14.03       -1.56      9.15 o 
  -1  10   0       10.36       12.60     10.14 o 
   0  10   0       52.47       51.81     15.37 o 
   1  10   0      107.51      106.45     19.17 o 
   2  10   0        4.32        4.12     10.18 o 
  -2 -10   1        0.04        4.48      9.68 o 
  -1 -10   1      225.82      248.62     27.57 o 
   0 -10   1      349.24      323.99     31.51 o 
   1 -10   1       18.92       15.45     10.81 o 
   2 -10   1       14.72        6.84     10.22 o 
  -4  -9   1       18.62       27.97     14.06 o 
  -3  -9   1        8.71      -10.44      6.96 o 
  -2  -9   1       27.42       13.89      9.82 o 
  -1  -9   1      473.69      473.10     33.83 o 
   0  -9   1       38.01       43.23     13.11 o 
   1  -9   1       22.52        9.40      9.29 o 
   2  -9   1       71.62       63.20     15.76 o 
   3  -9   1        5.90        9.51     10.48 o 
  -5  -8   1       22.16        0.62     10.25 o 
  -4  -8   1        5.07       12.47     11.25 o 
  -3  -8   1       45.35       37.18     11.91 o 
  -2  -8   1      536.10      592.68     36.03 o 
  -1  -8   1      233.08      257.93     24.11 o 
   0  -8   1       74.92       82.68     15.26 o 
   1  -8   1        5.90        6.27      7.36 o 
   2  -8   1       65.45       38.12     13.21 o 
   3  -8   1       55.69       63.83     15.22 o 
   4  -8   1       41.11       36.53     12.74 o 
  -5  -7   1        1.60        8.26     10.06 o 
  -4  -7   1       95.17       85.66     17.58 o 
  -3  -7   1       28.01       47.97     11.04 o 
  -2  -7   1       73.76       74.85     12.87 o 
  -1  -7   1      169.80      172.48     18.54 o 
   0  -7   1       70.07       64.13     12.73 o 
   1  -7   1        3.45        9.62      6.96 o 
   2  -7   1        0.52        2.71      6.46 o 
   3  -7   1       86.98       92.17     16.13 o 
   4  -7   1        1.46        5.04      5.24 o 
   5  -7   1       13.03       14.40     10.15 o 
  -6  -6   1        0.01        0.21      9.65 o 
  -5  -6   1        0.29       -6.14      7.23 o 
  -4  -6   1       29.32       40.05     13.44 o 
  -3  -6   1      293.37      274.72     19.77 o 
  -2  -6   1      123.07      134.90     14.54 o 
  -1  -6   1      208.12      208.84     32.88 o 
   0  -6   1       42.51       41.81      9.99 o 
   1  -6   1        4.67        6.07      6.53 o 
   2  -6   1      243.90      231.22     20.90 o 
   3  -6   1        7.76        9.37      4.98 o 
   4  -6   1       15.29       24.03      6.75 o 
   5  -6   1       39.91       23.58      7.02 o 
  -6  -5   1        4.37        8.06     11.31 o 
  -5  -5   1        0.11        2.81      8.33 o 
  -4  -5   1      132.39      146.86     19.05 o 
  -3  -5   1      271.08      255.90     12.71 o 
  -2  -5   1      276.34      283.14     13.48 o 
  -1  -5   1      227.44      242.20     17.46 o 
   0  -5   1        2.11        1.30      2.10 o 
   1  -5   1       50.48       52.41      4.87 o 
   2  -5   1       14.87       15.97      3.55 o 
   3  -5   1       55.81       46.88      7.55 o 
   4  -5   1        6.00       10.05      4.13 o 
   5  -5   1       54.14       53.24      7.07 o 
   6  -5   1       58.13       54.88     10.17 o 
  -6  -4   1       57.03      102.88     19.31 o 
  -5  -4   1       17.23        7.13      8.49 o 
  -4  -4   1      225.91      231.82     21.72 o 
  -3  -4   1      265.02      258.11     19.70 o 
  -2  -4   1      275.40      290.14     25.80 o 
  -1  -4   1      295.58      323.82     27.24 o 
   0  -4   1      156.05      145.06      6.31 o 
   1  -4   1      110.05       96.89      5.77 o 
   2  -4   1       96.85      101.26      5.96 o 
   3  -4   1       70.08       70.04     10.69 o 
   4  -4   1        7.02       10.13      3.85 o 
   5  -4   1      193.61      213.91     11.66 o 
   6  -4   1       61.72       78.62     11.60 o 
  -7  -3   1        0.68       -4.28      8.89 o 
  -6  -3   1        0.83      -11.08      7.39 o 
  -5  -3   1       75.42       61.64     13.00 o 
  -4  -3   1      591.92      575.30     14.34 o 
  -3  -3   1      197.83      191.98      9.66 o 
  -2  -3   1        0.18        0.14      2.25 o 
  -1  -3   1       31.37       32.34      4.06 o 
   0  -3   1       59.92       55.71      2.98 o 
   1  -3   1        7.60        8.40      1.95 o 
   2  -3   1      256.31      254.90      8.82 o 
   3  -3   1        1.24        4.82      2.80 o 
   4  -3   1       86.65       82.02      6.80 o 
   5  -3   1      213.94      234.66     15.70 o 
   6  -3   1       62.99       64.85     10.41 o 
   7  -3   1       17.14       32.09     15.01 o 
  -7  -2   1       25.99       35.24     14.60 o 
  -6  -2   1       12.15       17.05      6.78 o 
  -5  -2   1      148.70      126.33     11.61 o 
  -4  -2   1       74.79       65.81      4.54 o 
  -3  -2   1        3.25        7.37      2.13 o 
  -2  -2   1     4030.01     4285.80     83.61 o 
  -1  -2   1      580.57      584.76     13.61 o 
   0  -2   1       20.29       18.69      2.24 o 
   1  -2   1      357.09      340.22      8.97 o 
   2  -2   1      134.74      136.48      5.75 o 
   3  -2   1      337.37      360.47     11.42 o 
   4  -2   1      167.83      167.81     11.66 o 
   5  -2   1      510.52      518.24     22.09 o 
   6  -2   1       80.47       83.60     11.31 o 
   7  -2   1        0.03       -1.41      6.45 o 
  -7  -1   1       41.77       24.60      8.90 o 
  -6  -1   1      243.02      240.61     24.46 o 
  -5  -1   1      498.45      470.06     20.73 o 
  -4  -1   1        3.83        0.92      3.36 o 
  -3  -1   1     1111.18     1113.60     21.96 o 
  -2  -1   1       78.23       85.53      4.01 o 
  -1  -1   1      439.64      423.91     10.21 o 
   0  -1   1       11.01        6.64      1.57 o 
   1  -1   1      264.13      260.74      6.10 o 
   2  -1   1       17.27       16.08      2.36 o 
   3  -1   1     1627.36     1618.77     43.38 o 
   4  -1   1      366.00      382.48     16.74 o 
   5  -1   1      368.86      360.12     20.45 o 
   6  -1   1        4.57       -0.15      5.30 o 
   7  -1   1        0.94       -4.29      6.26 o 
  -7   0   1       16.98       14.44      7.91 o 
  -6   0   1       59.81       55.57      9.72 o 
  -5   0   1       16.47       11.47      5.74 o 
  -4   0   1      181.11      179.41      8.75 o 
  -3   0   1      615.58      612.01     21.13 o 
  -2   0   1      314.76      311.59      9.10 o 
  -1   0   1     1403.01     1406.89     24.54 o 
   1   0   1     2173.98     2106.21     41.03 o 
   2   0   1      603.21      638.73     14.61 o 
   3   0   1       57.53       85.70      6.96 o 
   4   0   1      117.96      121.86      6.85 o 
   5   0   1      650.22      593.72     25.14 o 
   6   0   1       88.07       88.52     11.29 o 
   7   0   1       46.10       46.31     14.63 o 
  -7   1   1        0.02       -1.88      8.16 o 
  -6   1   1      543.66      561.90     28.56 o 
  -5   1   1      214.18      239.31     15.23 o 
  -4   1   1      156.32      159.94      8.59 o 
  -3   1   1       26.74       31.50      3.97 o 
  -2   1   1     1554.97     1584.32     33.38 o 
  -1   1   1      949.73      988.44     24.91 o 
   0   1   1      282.12      284.12     12.28 o 
   1   1   1       75.09       87.54      6.50 o 
   2   1   1     1860.76     1871.00     66.59 o 
   3   1   1       74.01       78.81      7.81 o 
   4   1   1      519.82      463.75     34.11 o 
   5   1   1      335.08      317.42     16.62 o 
   6   1   1       83.52       55.81     13.64 o 
   7   1   1       14.04       19.93     12.37 o 
  -7   2   1      142.91      144.70     23.22 o 
  -6   2   1       43.19       37.07      8.86 o 
  -5   2   1      194.48      193.90     14.19 o 
  -4   2   1      111.22      116.81     12.13 o 
  -3   2   1      101.03       92.50      9.48 o 
  -2   2   1      162.66      167.53      7.92 o 
  -1   2   1    15762.58    14312.51    323.67 o 
   0   2   1      103.23      104.04      7.01 o 
   2   2   1      593.21      581.36     16.45 o 
   3   2   1     1077.62     1067.83     28.27 o 
   4   2   1     1245.10     1248.41     53.44 o 
   5   2   1       21.39       40.23     11.42 o 
   6   2   1      110.05       93.08     16.51 o 
   7   2   1        0.64       -6.90      9.62 o 
  -6   3   1        0.04       -1.57      8.15 o 
  -5   3   1      166.54      200.94     14.11 o 
  -4   3   1       65.30       49.79     15.36 o 
  -3   3   1      378.77      382.21     15.44 o 
  -2   3   1       61.55       75.65      5.74 o 
  -1   3   1      119.02      133.70      6.42 o 
   0   3   1      320.71      305.81     14.42 o 
   2   3   1      557.98      519.33     30.58 o 
   3   3   1      464.92      475.01     15.44 o 
   4   3   1      282.37      263.30     20.36 o 
   5   3   1      459.64      408.11     28.04 o 
   6   3   1      142.76      127.20     18.98 o 
   7   3   1        7.22       18.84     11.81 o 
  -6   4   1       67.77       80.88     17.18 o 
  -5   4   1      516.94      558.62     23.73 o 
  -4   4   1       24.45       33.72      7.83 o 
  -3   4   1       61.76       59.85      6.73 o 
  -2   4   1       49.11       45.64      5.20 o 
  -1   4   1       33.85       32.15      5.58 o 
   0   4   1        0.33        0.07      2.75 o 
   1   4   1      467.44      504.29     24.35 o 
   2   4   1     2494.61     2522.97     89.21 o 
   3   4   1      181.00      179.32      9.81 o 
   4   4   1      383.13      344.82     25.02 o 
   5   4   1       71.05       94.24     16.23 o 
   6   4   1       59.21       55.89     15.03 o 
   7   4   1        6.15       11.39     11.29 o 
  -6   5   1       20.49       18.45     11.98 o 
  -5   5   1       10.06       13.08      9.39 o 
  -4   5   1       32.68       33.09      7.49 o 
  -3   5   1       13.90       14.15      4.67 o 
  -2   5   1        2.22        2.88      3.14 o 
  -1   5   1      380.40      370.16     19.30 o 
   0   5   1      278.61      286.63     15.56 o 
   1   5   1       15.38       18.13      3.90 o 
   2   5   1      168.16      174.79     13.43 o 
   3   5   1       34.18       24.54      5.35 o 
   4   5   1       99.72      125.73     17.24 o 
   5   5   1       10.84        0.79      7.30 o 
   6   5   1       29.33       14.10     10.52 o 
   7   5   1       34.54       40.54     16.39 o 
  -5   6   1      193.18      173.49     45.71 o 
  -4   6   1        2.83        5.91      8.06 o 
  -3   6   1       14.54       19.89      5.34 o 
  -2   6   1        0.01        4.82      5.04 o 
  -1   6   1       69.09       63.30      8.69 o 
   0   6   1       18.55       22.33      4.71 o 
   1   6   1      657.78      671.25     22.48 o 
   2   6   1      578.04      552.53     29.06 o 
   3   6   1       63.85       69.67     21.90 o 
   4   6   1       15.79       20.51     10.32 o 
   5   6   1        0.30        1.47      9.22 o 
   6   6   1       49.49       57.72     17.16 o 
  -5   7   1       32.64       38.16     13.27 o 
  -4   7   1       15.76        7.73      9.39 o 
  -3   7   1        6.54       14.29      5.86 o 
  -2   7   1       17.41       16.40      5.41 o 
  -1   7   1       56.35       71.56      7.82 o 
   0   7   1      140.55      137.48      9.66 o 
   1   7   1      142.04      146.91     10.21 o 
   2   7   1       67.47       70.39     12.12 o 
   3   7   1       85.13       87.95     12.64 o 
   4   7   1       80.02       71.47     15.46 o 
   5   7   1        0.29       -4.77      8.79 o 
   6   7   1      102.54      160.51     25.78 o 
  -4   8   1        1.29       -1.26      8.72 o 
  -3   8   1       24.56       20.07     10.66 o 
  -2   8   1       38.11       34.60     11.60 o 
  -1   8   1       69.73       50.73     13.10 o 
   0   8   1       98.34      118.30     17.65 o 
   1   8   1       67.67       83.01     15.02 o 
   2   8   1       24.24       31.24      9.89 o 
   3   8   1       96.51       79.82     13.67 o 
   4   8   1        4.99       13.84     10.38 o 
   5   8   1       34.30       31.05     13.63 o 
  -3   9   1        6.87        6.13      9.68 o 
  -2   9   1       27.14       17.81     10.19 o 
  -1   9   1       17.70        9.00      8.82 o 
   0   9   1       37.19       44.08     12.91 o 
   1   9   1       57.19       50.55     13.07 o 
   2   9   1       23.14       24.71     10.26 o 
   3   9   1       47.88       62.34     14.03 o 
   4   9   1        6.55       -1.93     10.22 o 
   5   9   1       58.71       81.39     20.21 o 
  -2  10   1       55.78       32.44     13.28 o 
  -1  10   1        2.66       -5.61      7.39 o 
   0  10   1       22.96       35.01     12.51 o 
   1  10   1       19.73       34.63     12.75 o 
   2  10   1      223.98      173.98     22.32 o 
  -2 -10   2        1.53       -0.89      9.71 o 
  -1 -10   2        9.38        3.21      9.88 o 
   0 -10   2       13.98       -0.94      9.65 o 
   1 -10   2      160.13      156.76     24.75 o 
  -3  -9   2       46.37       36.67     12.75 o 
  -2  -9   2        0.24       -2.53      8.20 o 
  -1  -9   2        4.22        1.96      9.16 o 
   0  -9   2        0.75       -8.78      5.85 o 
   1  -9   2      537.77      547.82     38.62 o 
   2  -9   2       13.77       13.11     10.24 o 
   3  -9   2       28.16       18.49     12.27 o 
  -4  -8   2       22.03       44.09     16.16 o 
  -3  -8   2       60.61      101.02     16.85 o 
  -2  -8   2       49.97       78.72     15.27 o 
  -1  -8   2       87.28       78.16     15.23 o 
   0  -8   2      100.54      127.92     19.02 o 
   1  -8   2        8.36       17.82      9.73 o 
   2  -8   2        7.53       20.27      9.82 o 
   3  -8   2      138.03      166.65     22.12 o 
   4  -8   2       36.44       40.21     13.53 o 
  -5  -7   2       55.23       66.35     17.66 o 
  -4  -7   2      199.00      171.16     23.71 o 
  -3  -7   2      381.13      391.46     26.91 o 
  -2  -7   2      278.59      265.21     21.57 o 
  -1  -7   2       40.40       26.31     10.08 o 
   0  -7   2        5.53        4.97      6.80 o 
   1  -7   2      190.96      162.96     18.81 o 
   2  -7   2      137.60      138.91     18.08 o 
   3  -7   2      174.11      155.95     19.44 o 
   4  -7   2       19.29       16.04      6.64 o 
   5  -7   2       77.28       74.59     18.85 o 
  -5  -6   2       87.77      138.18     22.02 o 
  -4  -6   2       17.92       21.97     10.31 o 
  -3  -6   2      178.13      146.99     11.36 o 
  -2  -6   2       13.32       10.76     10.96 o 
  -1  -6   2        0.03        0.44      5.73 o 
   0  -6   2        1.86       -1.07      5.73 o 
   1  -6   2      528.54      509.21     30.78 o 
   2  -6   2      508.18      482.10     30.13 o 
   3  -6   2       22.07       25.24      6.28 o 
   4  -6   2       74.74       89.01     15.65 o 
   5  -6   2       11.05        8.69      5.96 o 
  -6  -5   2      226.28      170.31     24.74 o 
  -5  -5   2       59.24       70.01     15.99 o 
  -4  -5   2       12.72        7.34      8.47 o 
  -3  -5   2        3.87        1.46      4.25 o 
  -2  -5   2       14.16        6.96      4.40 o 
  -1  -5   2       40.66       47.44      6.81 o 
   0  -5   2       31.59       30.42      5.81 o 
   1  -5   2      163.68      141.36     14.80 o 
   2  -5   2        7.25        6.66      2.75 o 
   3  -5   2      301.35      285.10     11.43 o 
   4  -5   2      132.25      134.03     11.02 o 
   5  -5   2        1.45        0.60      4.08 o 
   6  -5   2        0.04        0.66      8.40 o 
  -6  -4   2      172.46      146.51     22.10 o 
  -5  -4   2       41.61       61.87     14.83 o 
  -4  -4   2        7.00       -0.51      3.30 o 
  -3  -4   2       27.39       32.58      6.94 o 
  -2  -4   2       36.24       32.33      6.76 o 
  -1  -4   2      202.53      192.10     12.81 o 
   0  -4   2      243.35      249.39     12.05 o 
   1  -4   2      935.91      944.17     28.32 o 
   2  -4   2      265.71      274.44      9.67 o 
   3  -4   2      117.80      112.63      7.04 o 
   4  -4   2       17.75       15.61      6.10 o 
   5  -4   2        0.01        4.23      3.81 o 
   6  -4   2        4.66        5.20     11.30 o 
  -6  -3   2      140.02      121.93     19.61 o 
  -5  -3   2        1.18        5.41      6.31 o 
  -4  -3   2        2.30       -0.29      2.70 o 
  -3  -3   2        0.73        0.71      2.26 o 
  -2  -3   2      122.78      116.99      6.05 o 
  -1  -3   2      101.94       83.60      6.38 o 
   0  -3   2      176.12      166.40      8.65 o 
   1  -3   2      473.67      430.10     10.00 o 
   2  -3   2      205.29      204.96      7.63 o 
   3  -3   2      233.19      242.39      9.53 o 
   4  -3   2        0.26        2.47      3.12 o 
   5  -3   2        5.41       11.07      5.68 o 
   6  -3   2       21.67       14.12      6.77 o 
   7  -3   2       25.28       41.40     15.53 o 
  -7  -2   2        5.07       -0.33      7.59 o 
  -6  -2   2       90.24       86.95     11.88 o 
  -5  -2   2        8.57       28.43      7.01 o 
  -4  -2   2        1.82        2.34      2.63 o 
  -3  -2   2      161.84      169.15     11.01 o 
  -2  -2   2      720.76      770.91     18.65 o 
  -1  -2   2      190.24      172.24      6.73 o 
   0  -2   2      729.96      728.08     21.44 o 
   1  -2   2      108.03       94.10      4.95 o 
   2  -2   2      170.07      175.88      6.65 o 
   3  -2   2      324.42      339.20     11.00 o 
   4  -2   2       38.81       51.79      5.24 o 
   5  -2   2        1.13        6.67      6.83 o 
   6  -2   2       14.29       20.50      7.11 o 
   7  -2   2       12.11       17.15     11.80 o 
  -7  -1   2       88.24       92.24     13.99 o 
  -6  -1   2       34.23       47.62      9.69 o 
  -5  -1   2       20.66        9.05      6.21 o 
  -4  -1   2        0.46       -4.16      2.78 o 
  -3  -1   2       31.67       35.04      3.50 o 
  -2  -1   2        0.13       -0.94      1.55 o 
  -1  -1   2      810.69      831.48     18.67 o 
   0  -1   2     1397.67     1337.16     32.67 o 
   1  -1   2       18.84       22.18      2.52 o 
   2  -1   2      573.93      586.48     14.27 o 
   3  -1   2       48.86       51.76      6.09 o 
   4  -1   2        3.84       -1.29      2.57 o 
   5  -1   2        7.74        2.48      4.85 o 
   6  -1   2        0.07       -0.54      8.46 o 
   7  -1   2       20.72        3.24     10.56 o 
  -7   0   2      114.52      134.03     22.07 o 
  -6   0   2        9.39        6.85      8.55 o 
  -5   0   2       10.28        6.69      5.18 o 
  -4   0   2       12.62       13.93      4.01 o 
  -3   0   2     1922.82     2031.47     43.60 o 
  -2   0   2      617.89      627.46     13.60 o 
  -1   0   2      312.86      325.05      9.17 o 
   0   0   2      333.12      334.47     10.07 o 
   1   0   2      597.71      626.68     13.92 o 
   2   0   2     3985.75     3901.90     75.62 o 
   3   0   2       36.45       41.37      5.53 o 
   4   0   2      646.24      665.37     20.18 o 
   5   0   2       54.33       53.38     12.48 o 
   6   0   2        4.36        8.19      9.62 o 
   7   0   2      210.21      143.97     22.13 o 
  -7   1   2       10.15        1.93     10.15 o 
  -6   1   2       67.04       77.43     11.53 o 
  -5   1   2      154.98      160.14     17.96 o 
  -4   1   2      198.29      220.19     10.36 o 
  -3   1   2      155.20      153.46      9.37 o 
  -2   1   2       25.06       24.26      3.10 o 
  -1   1   2       46.84       43.99      3.00 o 
   0   1   2       38.91       36.33      2.49 o 
   1   1   2     1110.45     1112.60     22.89 o 
   2   1   2      896.51      921.81     24.09 o 
   3   1   2        8.24       13.31      5.55 o 
   4   1   2      115.35      109.51     13.76 o 
   5   1   2        9.88        9.02      9.25 o 
   6   1   2        3.81       -6.80      6.47 o 
   7   1   2      437.28      318.05     30.68 o 
  -6   2   2       46.22       52.46     14.40 o 
  -5   2   2       82.00       91.69     10.43 o 
  -4   2   2      218.05      216.26     13.27 o 
  -3   2   2      134.91      131.45      7.34 o 
  -2   2   2      120.70      122.71      7.05 o 
  -1   2   2       19.38       18.47      2.47 o 
   0   2   2    13645.45    12385.32    396.65 o 
   1   2   2       20.10       16.55      4.18 o 
   2   2   2      233.06      251.11     14.84 o 
   3   2   2        6.58       -0.01      4.90 o 
   4   2   2      314.40      353.69     23.26 o 
   5   2   2      183.58      223.08     21.57 o 
   6   2   2      250.83      261.76     25.95 o 
   7   2   2       72.49      102.68     20.18 o 
  -6   3   2       19.45       37.43     13.60 o 
  -5   3   2       72.47       85.02     14.15 o 
  -4   3   2       20.96       24.05      4.89 o 
  -3   3   2      676.50      675.34     22.48 o 
  -2   3   2      907.54      931.17     26.38 o 
  -1   3   2      227.09      229.77     20.58 o 
   0   3   2       91.15       80.01      7.52 o 
   2   3   2      200.04      182.27     12.77 o 
   3   3   2       31.24       33.75      3.41 o 
   4   3   2      277.69      202.47     18.55 o 
   5   3   2      541.79      527.05     32.44 o 
   6   3   2       75.72       46.64     13.30 o 
   7   3   2      252.25      208.01     25.71 o 
  -6   4   2       62.03       78.26     17.95 o 
  -5   4   2       18.65        4.77     11.29 o 
  -4   4   2        0.40        0.83      4.70 o 
  -3   4   2      225.47      216.22     11.51 o 
  -2   4   2      938.32     1019.66     29.20 o 
  -1   4   2      667.84      636.17     28.40 o 
   0   4   2     1353.49     1288.25     48.54 o 
   2   4   2      227.16      235.24     10.66 o 
   3   4   2      420.34      412.91     23.23 o 
   4   4   2       49.51       45.46     11.18 o 
   5   4   2       94.09       98.73     16.22 o 
   6   4   2       77.05       76.57     16.46 o 
   7   4   2      275.38      315.59     31.68 o 
  -6   5   2       47.04       42.06     14.09 o 
  -5   5   2       37.31       34.86     15.00 o 
  -4   5   2      300.24      318.51     24.44 o 
  -3   5   2       21.70       31.14      9.96 o 
  -2   5   2      317.26      296.15     19.31 o 
  -1   5   2      458.54      445.24     23.13 o 
   0   5   2      384.30      383.15     20.13 o 
   1   5   2        0.52       -3.58      3.29 o 
   2   5   2      167.59      193.12     14.27 o 
   3   5   2      302.93      308.51     13.62 o 
   4   5   2      584.28      647.31     36.37 o 
   5   5   2      474.95      429.56     30.53 o 
   6   5   2      158.15      168.86     22.99 o 
   7   5   2      111.75      118.36     21.99 o 
  -5   6   2       20.57        6.30     10.49 o 
  -4   6   2        9.17       -0.04      7.89 o 
  -3   6   2       59.33       41.69     10.25 o 
  -2   6   2      154.81      155.26     15.15 o 
  -1   6   2      127.39      134.33     12.81 o 
   0   6   2        4.32        6.17      5.10 o 
   1   6   2     1010.24      973.73     30.24 o 
   2   6   2       12.27        9.23      6.21 o 
   3   6   2       47.68       51.76      7.32 o 
   4   6   2      200.05      182.30     20.26 o 
   5   6   2       27.17       39.50     12.85 o 
   6   6   2      158.37      250.18     28.27 o 
  -5   7   2       20.57       23.74      9.57 o 
  -4   7   2        1.15       -5.22      7.82 o 
  -3   7   2      130.61      153.40     17.42 o 
  -2   7   2       10.67        8.19      6.76 o 
  -1   7   2        8.15       13.51      6.41 o 
   0   7   2      130.91      133.90     10.76 o 
   1   7   2        3.40        5.98      6.10 o 
   2   7   2        5.81       -2.19      6.20 o 
   3   7   2      150.72      162.64     12.34 o 
   4   7   2       94.23      101.29     18.04 o 
   5   7   2        4.84       18.29     11.58 o 
   6   7   2       13.46       17.18     13.03 o 
  -4   8   2        5.88        1.23      8.96 o 
  -3   8   2       74.55       86.51     17.38 o 
  -2   8   2       23.27       19.78      9.66 o 
  -1   8   2       58.89       35.39     11.94 o 
   0   8   2       26.00       12.58      8.57 o 
   1   8   2       86.92      109.51     10.46 o 
   2   8   2       34.50       27.30      6.57 o 
   3   8   2       48.34       65.15      9.66 o 
   4   8   2       62.68       79.36     17.71 o 
   5   8   2      230.84      285.18     30.88 o 
  -3   9   2       49.01       19.87     11.57 o 
  -2   9   2        7.35        2.82      8.70 o 
  -1   9   2        1.19        7.97      8.36 o 
   0   9   2        4.70        4.91      8.46 o 
   1   9   2       22.24       27.57     10.48 o 
   2   9   2       51.58       40.91     11.90 o 
   3   9   2       91.04       98.03     27.45 o 
   4   9   2       27.22       25.27     13.38 o 
   5   9   2       12.28       15.42     13.37 o 
  -2  10   2        5.95        6.43      9.96 o 
  -1  10   2        0.59       15.36     11.11 o 
   0  10   2        8.98       -3.99      8.35 o 
   1  10   2       14.55       20.76     10.71 o 
   2  10   2       88.87       93.35     17.95 o 
   3  10   2       28.43       35.13     14.86 o 
   4  10   2       13.17       20.20     13.50 o 
   1  11   2        2.96        4.34     10.35 o 
  -1 -10   3       19.37       42.96     15.16 o 
   0 -10   3        2.16       32.18     13.41 o 
  -3  -9   3        3.33       -7.03      9.92 o 
  -2  -9   3       40.15       24.45     12.01 o 
  -1  -9   3       17.85       20.71     10.76 o 
   0  -9   3        5.60        0.11      8.90 o 
   1  -9   3      127.89      123.15     21.27 o 
   2  -9   3       13.32       14.20     11.88 o 
   3  -9   3       10.26       23.68     13.13 o 
  -3  -8   3       15.21        6.14      8.99 o 
  -2  -8   3        2.94        1.37      7.66 o 
  -1  -8   3      362.33      364.26     28.67 o 
   0  -8   3      928.58     1048.24     55.27 o 
   1  -8   3       11.08        6.20      8.36 o 
   2  -8   3        0.61       11.32      9.08 o 
   3  -8   3       97.70       64.92     15.73 o 
   4  -8   3        5.94       -2.05      8.13 o 
  -5  -7   3        4.78       11.51     10.61 o 
  -4  -7   3       87.87      101.11     20.07 o 
  -3  -7   3       15.46       16.47      6.92 o 
  -2  -7   3       13.85       11.26      5.88 o 
  -1  -7   3      392.71      367.34     26.93 o 
   0  -7   3      345.02      325.91     25.75 o 
   1  -7   3       12.53       21.67      9.16 o 
   2  -7   3       28.63        3.51      7.44 o 
   3  -7   3       44.65       45.01     12.50 o 
   4  -7   3        0.03       -4.72      4.82 o 
   5  -7   3      174.44      192.45     16.95 o 
  -5  -6   3        0.23       12.57     11.11 o 
  -4  -6   3       66.86       80.95     17.11 o 
  -3  -6   3       23.44       21.74      6.51 o 
  -2  -6   3      174.29      182.31     18.56 o 
  -1  -6   3      732.57      717.54     27.46 o 
   0  -6   3      177.78      211.97     14.41 o 
   1  -6   3       16.93       15.79      7.73 o 
   2  -6   3       11.00       20.31      8.67 o 
   3  -6   3        2.94        6.99      5.15 o 
   4  -6   3        2.74        5.90      5.62 o 
   5  -6   3       34.05       18.08      7.00 o 
  -6  -5   3       32.07       37.51     15.03 o 
  -5  -5   3      114.91      119.73     20.03 o 
  -4  -5   3      583.97      562.02     24.16 o 
  -3  -5   3       11.45        8.88      5.00 o 
  -2  -5   3      274.08      280.11     14.52 o 
  -1  -5   3      267.28      267.32     21.00 o 
   0  -5   3        4.24        1.16      4.17 o 
   1  -5   3       12.92       18.83      5.50 o 
   2  -5   3      135.84      115.53     16.43 o 
   3  -5   3       90.77       99.93     14.87 o 
   4  -5   3      128.30      136.10     13.21 o 
   5  -5   3      208.37      201.76     15.09 o 
   6  -5   3       69.82       66.34     15.42 o 
  -6  -4   3       31.97        6.28     11.15 o 
  -5  -4   3       31.01       24.65     11.25 o 
  -4  -4   3        0.10       -1.18      3.05 o 
  -3  -4   3      211.53      209.63      9.77 o 
  -2  -4   3      401.74      391.75     16.71 o 
  -1  -4   3      347.20      343.23     15.20 o 
   0  -4   3      217.44      231.33     15.62 o 
   1  -4   3      350.02      382.21     17.33 o 
   2  -4   3      514.11      554.24     20.90 o 
   3  -4   3       34.89       39.26      6.05 o 
   4  -4   3       34.02       32.32      5.14 o 
   5  -4   3       55.14       51.82     13.31 o 
   6  -4   3       69.43       85.17     17.32 o 
  -6  -3   3       64.34       79.64     11.78 o 
  -5  -3   3       20.98       16.20     10.29 o 
  -4  -3   3      161.30      156.91      8.02 o 
  -3  -3   3      235.91      249.68     22.29 o 
  -2  -3   3      284.37      262.74      9.62 o 
  -1  -3   3      256.37      234.31      8.16 o 
   0  -3   3       54.18       63.55      6.22 o 
   1  -3   3      198.09      218.54      8.77 o 
   2  -3   3      306.85      311.85     11.18 o 
   3  -3   3      515.13      512.02     19.44 o 
   4  -3   3       56.68       72.39      6.46 o 
   5  -3   3       49.13       76.03     14.96 o 
   6  -3   3       59.57       65.09     15.95 o 
   7  -3   3      214.34      217.14     27.01 o 
  -6  -2   3       58.28       45.63     14.04 o 
  -5  -2   3       20.04       27.82      7.63 o 
  -4  -2   3      371.34      369.54     18.13 o 
  -3  -2   3      213.99      217.66      8.27 o 
  -2  -2   3       25.93       29.04      3.62 o 
  -1  -2   3       11.80       11.11      2.97 o 
   0  -2   3       70.72       86.96      3.92 o 
   1  -2   3       35.65       33.71      4.06 o 
   2  -2   3      234.99      217.57      8.36 o 
   3  -2   3      277.18      255.77     11.84 o 
   4  -2   3       82.81       83.31      7.79 o 
   5  -2   3      216.80      247.74     22.92 o 
   6  -2   3       95.82      114.79     18.98 o 
   7  -2   3        0.79        8.10     11.18 o 
  -6  -1   3        9.97       18.83      7.50 o 
  -5  -1   3       62.73       63.12     11.92 o 
  -4  -1   3      391.33      402.12     12.20 o 
  -3  -1   3      151.53      150.13     13.21 o 
  -2  -1   3       19.51       14.00      6.67 o 
  -1  -1   3      138.37      128.22      5.66 o 
   0  -1   3      179.29      158.41     16.90 o 
   1  -1   3      286.72      286.77      8.74 o 
   2  -1   3      472.46      484.93     12.88 o 
   3  -1   3        2.52        2.48      2.59 o 
   4  -1   3      122.57      117.85      8.05 o 
   5  -1   3      238.28      263.32     23.68 o 
   6  -1   3       53.16       41.40     13.00 o 
   7  -1   3       76.69       31.39     13.69 o 
  -6   0   3       55.96       54.30     14.79 o 
  -5   0   3       82.07       85.87     10.20 o 
  -4   0   3       15.99       12.91      7.81 o 
  -3   0   3       22.17       27.47      3.70 o 
  -2   0   3      595.54      661.46     14.77 o 
  -1   0   3        4.80        6.42      2.76 o 
   0   0   3        4.55        3.75      1.77 o 
   1   0   3      559.04      583.75     13.95 o 
   2   0   3      885.49      840.43     18.98 o 
   3   0   3       11.41       25.24      4.22 o 
   4   0   3      260.43      236.39     18.39 o 
   5   0   3      131.19      140.80     18.18 o 
   6   0   3       46.68       36.72     12.17 o 
   7   0   3        0.84       -2.85     10.02 o 
  -6   1   3       57.13       96.31     18.62 o 
  -5   1   3      159.35      154.33     17.03 o 
  -4   1   3      255.52      276.97     11.77 o 
  -3   1   3      458.97      447.92     14.04 o 
  -2   1   3        2.66       -0.47      1.89 o 
  -1   1   3      424.14      438.00      9.94 o 
   0   1   3        3.12        3.66      1.35 o 
   1   1   3      396.53      382.32      9.99 o 
   2   1   3      319.65      306.37      8.36 o 
   3   1   3      707.74      747.42     20.91 o 
   4   1   3      298.86      301.37     21.40 o 
   5   1   3      403.77      320.63     24.71 o 
   6   1   3       28.45       20.40     11.77 o 
   7   1   3       22.00        9.59     11.12 o 
  -6   2   3        0.55        3.39      8.82 o 
  -5   2   3      109.68      109.48     17.69 o 
  -4   2   3       65.55       85.84      7.56 o 
  -3   2   3       26.51       25.55      4.37 o 
  -2   2   3       29.80       27.67      3.45 o 
  -1   2   3      167.38      180.80      7.60 o 
   0   2   3      639.90      623.23     14.25 o 
   1   2   3     2893.18     2799.91     67.91 o 
   2   2   3      487.63      506.28     15.64 o 
   3   2   3      263.50      300.74     18.94 o 
   4   2   3       74.02       69.60     12.01 o 
   5   2   3      562.21      556.22     33.51 o 
   6   2   3       73.88       70.83     15.39 o 
   7   2   3        3.36        4.32     10.25 o 
  -6   3   3      348.05      357.99     32.70 o 
  -5   3   3       16.10       23.20      7.52 o 
  -4   3   3       23.12       15.57      5.98 o 
  -3   3   3       19.73       25.70      4.42 o 
  -2   3   3      150.68      140.48      7.26 o 
  -1   3   3      103.83      130.17     11.22 o 
   0   3   3      829.75      845.33     34.64 o 
   1   3   3      141.82      174.11     10.52 o 
   2   3   3      352.54      370.97     19.61 o 
   3   3   3       90.63      105.13      6.25 o 
   4   3   3      544.54      559.77     30.95 o 
   5   3   3      188.78      162.50     19.14 o 
   6   3   3      150.55      159.94     21.34 o 
   7   3   3       17.21       -2.81      9.51 o 
  -6   4   3        2.53        4.17     10.61 o 
  -5   4   3        8.41        5.21      8.79 o 
  -4   4   3       34.77       25.16      7.06 o 
  -3   4   3      188.13      225.48     15.66 o 
  -2   4   3        9.99       13.92      3.36 o 
  -1   4   3     5949.29     5719.31    191.53 o 
   0   4   3       51.21       44.59      7.34 o 
   1   4   3       62.53       69.60      5.68 o 
   2   4   3      344.33      349.90     19.64 o 
   3   4   3      134.22      133.85      7.94 o 
   4   4   3     1286.24     1228.48     54.43 o 
   5   4   3       42.24       41.36     11.67 o 
   6   4   3       26.61       24.54     11.41 o 
   7   4   3       34.96       10.68     11.67 o 
  -5   5   3       30.51       36.93      9.36 o 
  -4   5   3       12.26       18.76      7.99 o 
  -3   5   3       25.93       30.51      9.66 o 
  -2   5   3       50.36       47.64     10.02 o 
  -1   5   3        8.65        9.38      5.41 o 
   0   5   3       53.52       45.12      7.94 o 
   1   5   3      454.96      430.21     22.72 o 
   2   5   3      285.71      303.31     19.12 o 
   3   5   3       11.32       10.88      4.35 o 
   4   5   3      254.29      238.36     21.84 o 
   5   5   3       57.96       41.04     12.65 o 
   6   5   3       21.60       28.53     12.27 o 
   7   5   3       10.06       26.33     14.64 o 
  -5   6   3      138.56      141.50     15.76 o 
  -4   6   3        3.03        7.59      8.96 o 
  -3   6   3      168.38      183.00     19.05 o 
  -2   6   3      158.65      157.19     16.08 o 
  -1   6   3      378.72      362.64     22.50 o 
   0   6   3        9.72        7.72      5.58 o 
   1   6   3       48.24       32.42      7.93 o 
   2   6   3      122.88      155.78     15.78 o 
   3   6   3      407.34      436.05     18.33 o 
   4   6   3      513.04      528.24     33.57 o 
   5   6   3        2.60        1.30      8.98 o 
   6   6   3      203.88      151.87     22.55 o 
   7   6   3        0.67      -10.76      9.53 o 
  -4   7   3        6.41        7.63      9.93 o 
  -3   7   3       66.43       54.63     13.07 o 
  -2   7   3       91.61       86.39     13.18 o 
  -1   7   3      335.25      342.56     22.75 o 
   0   7   3      146.06      138.04     14.09 o 
   1   7   3        0.42        0.96      6.00 o 
   2   7   3      540.46      593.06     22.78 o 
   3   7   3       25.53       29.06     13.35 o 
   4   7   3       42.24       53.35     13.67 o 
   5   7   3       11.76       20.70     11.19 o 
   6   7   3       73.70       69.20     17.52 o 
  -3   8   3       39.50       58.23     13.97 o 
  -2   8   3       33.15       48.47     12.00 o 
  -1   8   3       20.68       21.52      8.72 o 
   0   8   3      138.32      149.15     15.32 o 
   1   8   3      279.43      287.44     30.88 o 
   2   8   3      153.54      182.29     24.03 o 
   3   8   3        0.18       -2.09      4.86 o 
   4   8   3        0.26       -7.20      8.89 o 
   5   8   3       29.45       30.53     13.79 o 
   6   8   3        3.66       -4.42     11.25 o 
  -3   9   3        8.58        2.58      9.86 o 
  -2   9   3       17.12        9.22      9.76 o 
  -1   9   3      114.63      107.38     19.38 o 
   0   9   3      106.50      111.07     18.75 o 
   1   9   3       60.21       63.32     14.53 o 
   2   9   3        4.19       -6.17      6.51 o 
   3   9   3        3.13        4.92      5.95 o 
   4   9   3       26.24        8.67     11.31 o 
   5   9   3        0.04       12.84     13.16 o 
  -2  10   3       35.25       11.61     11.52 o 
  -1  10   3       12.29        2.20      8.52 o 
   0  10   3        6.79       11.27     10.55 o 
   1  10   3       17.92        4.21      9.53 o 
   2  10   3        8.58        6.54      9.82 o 
   3  10   3        1.26        5.14     10.69 o 
   4  10   3       36.56       46.55     16.98 o 
   1  11   3        9.93       -3.32      9.66 o 
  -2  -9   4       96.35      150.16     23.13 o 
  -1  -9   4       16.02       30.46     13.14 o 
   0  -9   4       35.36       41.36     14.42 o 
   1  -9   4       72.45       91.70     19.20 o 
   2  -9   4        0.21        4.61     10.34 o 
  -3  -8   4       35.67       24.37      8.65 o 
  -2  -8   4        0.61        2.36      8.66 o 
  -1  -8   4        2.08        3.65      8.72 o 
   0  -8   4       63.02       71.95     15.72 o 
   1  -8   4        0.10        1.98      7.83 o 
   2  -8   4        9.74       16.72     10.91 o 
   3  -8   4        6.63        3.42      8.86 o 
  -3  -7   4        4.22        5.66      6.09 o 
  -2  -7   4        2.50       -0.80      5.11 o 
  -1  -7   4        0.51        4.01      5.24 o 
   0  -7   4      178.86      195.73     21.46 o 
   1  -7   4      334.12      360.24     28.04 o 
   2  -7   4       28.05       39.91     11.91 o 
   3  -7   4      151.96      128.09     18.84 o 
   4  -7   4      238.27      272.77     26.83 o 
  -5  -6   4        5.06        2.81      9.69 o 
  -4  -6   4       35.78       27.54     11.94 o 
  -3  -6   4       52.77       72.33     10.01 o 
  -2  -6   4      310.48      300.08     17.34 o 
  -1  -6   4     1219.85     1196.35     40.16 o 
   0  -6   4       29.16       32.51      7.24 o 
   1  -6   4        8.56        4.87     10.36 o 
   2  -6   4        0.04        4.61      6.70 o 
   3  -6   4      304.61      306.99     18.11 o 
   4  -6   4      128.72      139.24     18.46 o 
   5  -6   4      216.63      214.67     29.35 o 
  -5  -5   4        8.29       19.88     12.61 o 
  -4  -5   4       89.52      105.39     11.64 o 
  -3  -5   4       99.31      105.72     10.63 o 
  -2  -5   4      521.44      480.65     20.93 o 
  -1  -5   4      308.33      280.11     15.26 o 
   0  -5   4       70.47       72.06      8.74 o 
   1  -5   4      501.92      474.16     57.19 o 
   2  -5   4       75.51      102.92     14.44 o 
   3  -5   4      136.48      171.26     23.56 o 
   4  -5   4       52.70       50.70      8.30 o 
   6  -5   4       50.38       45.28     14.67 o 
  -6  -4   4      156.06      178.46     25.21 o 
  -5  -4   4       39.02       33.87      8.47 o 
  -4  -4   4        5.05        8.78      3.80 o 
  -3  -4   4      215.97      212.92     10.58 o 
  -2  -4   4      514.98      521.23     15.95 o 
  -1  -4   4      108.15      110.86      9.53 o 
   0  -4   4      116.25      102.98      9.10 o 
   1  -4   4      487.04      513.26     20.47 o 
   2  -4   4      412.81      405.61     14.62 o 
   3  -4   4       78.15       80.53     13.76 o 
   4  -4   4      246.62      227.63     17.21 o 
   5  -4   4      206.27      202.70     22.69 o 
   6  -4   4       90.26       83.73     16.93 o 
  -6  -3   4       38.98       35.83     13.87 o 
  -5  -3   4       43.25       35.59      8.58 o 
  -4  -3   4       59.00       47.06      5.48 o 
  -3  -3   4       57.02       53.58      5.80 o 
  -2  -3   4      258.36      264.18     10.31 o 
  -1  -3   4      125.79      123.14      6.26 o 
   0  -3   4       86.97       81.19      4.24 o 
   1  -3   4       25.08       16.34      3.39 o 
   2  -3   4        3.89        3.99      2.77 o 
   3  -3   4       47.08       57.72      7.25 o 
   4  -3   4        0.14       -0.41      3.76 o 
   5  -3   4       28.41       17.25      9.58 o 
   6  -3   4        0.34       -3.81      8.12 o 
   7  -3   4       46.27       65.52     17.92 o 
  -6  -2   4       58.63       86.73     13.47 o 
  -5  -2   4       40.78       29.88      7.69 o 
  -4  -2   4       56.14       47.19      5.32 o 
  -3  -2   4      118.25      119.80     11.38 o 
  -2  -2   4      359.68      342.49     11.87 o 
  -1  -2   4        1.11        0.31      2.00 o 
   0  -2   4        0.82       -0.04      1.63 o 
   1  -2   4     3733.26     3827.85     65.65 o 
   2  -2   4      298.04      288.93     10.21 o 
   3  -2   4       14.32       15.78      3.59 o 
   4  -2   4        7.73        8.82      4.49 o 
   5  -2   4       26.32       11.82      8.80 o 
   6  -2   4        2.11       10.01      9.23 o 
   7  -2   4       36.97       65.26     17.46 o 
  -6  -1   4       68.22       71.80     16.51 o 
  -5  -1   4       10.58       14.58      6.50 o 
  -4  -1   4       77.32       86.77      6.46 o 
  -3  -1   4      174.44      162.51      8.09 o 
  -2  -1   4      389.36      356.76     12.11 o 
  -1  -1   4       14.27       10.75      2.62 o 
   0  -1   4      861.23      794.44     73.79 o 
   1  -1   4      224.57      212.09      7.83 o 
   2  -1   4       15.63       24.05      3.35 o 
   3  -1   4       58.14       73.07      5.12 o 
   4  -1   4        0.58        2.34      3.46 o 
   5  -1   4       60.30       66.91     13.99 o 
   6  -1   4      376.02      382.54     29.86 o 
   7  -1   4       97.36      102.52     19.65 o 
  -6   0   4       36.57       61.30     16.52 o 
  -5   0   4       43.36       34.81      7.99 o 
  -4   0   4       84.32       73.63      7.15 o 
  -3   0   4       77.25       94.57      6.08 o 
  -2   0   4      215.45      230.13      9.86 o 
  -1   0   4      444.88      432.82     12.92 o 
   0   0   4      564.65      546.91     17.15 o 
   1   0   4       97.00       98.56      5.12 o 
   2   0   4       11.35       12.81      2.57 o 
   3   0   4       49.89       58.93      4.12 o 
   4   0   4       83.61       94.94      6.76 o 
   5   0   4       93.59       77.70     14.76 o 
   6   0   4       28.38       30.33     12.28 o 
   7   0   4       18.07       24.29     12.77 o 
  -6   1   4        2.14        8.53      9.46 o 
  -5   1   4      146.80      160.49     20.30 o 
  -4   1   4      105.53      107.03      8.20 o 
  -3   1   4        6.22        7.41      3.45 o 
  -2   1   4      260.32      248.80      8.03 o 
  -1   1   4      163.02      165.76      7.53 o 
   0   1   4      218.39      176.64     14.52 o 
   1   1   4       27.57       27.85      3.13 o 
   2   1   4      406.72      392.25     10.90 o 
   3   1   4        0.70       -0.44      1.64 o 
   4   1   4      372.52      414.89     26.08 o 
   5   1   4      121.18      137.44     17.94 o 
   6   1   4      118.71      103.01     17.71 o 
   7   1   4       28.61       38.18     14.13 o 
  -6   2   4        0.03        3.97      9.88 o 
  -5   2   4        4.74        4.35      8.09 o 
  -4   2   4        1.68        7.78      5.16 o 
  -3   2   4      936.74      977.20     25.08 o 
  -2   2   4      318.98      328.03     10.62 o 
  -1   2   4      211.10      178.70     17.02 o 
   0   2   4       13.84       11.02      5.49 o 
   1   2   4        7.23        7.92      2.23 o 
   2   2   4     1120.06     1204.97     32.65 o 
   3   2   4       58.27       54.56      5.70 o 
   4   2   4      254.97      294.70     21.86 o 
   5   2   4      116.85      107.96     16.42 o 
   6   2   4       50.15       56.67     15.03 o 
   7   2   4       66.60       52.22     15.49 o 
  -6   3   4       45.75       34.70     13.44 o 
  -5   3   4       41.72       61.47     10.39 o 
  -4   3   4      306.02      316.57     17.76 o 
  -3   3   4       90.00       81.69      9.46 o 
  -2   3   4        5.10        5.63      2.52 o 
  -1   3   4      259.38      257.37     13.33 o 
   0   3   4      153.30      153.38      6.29 o 
   1   3   4      117.45      128.85      7.30 o 
   2   3   4      636.65      618.61     19.57 o 
   3   3   4      202.01      187.92      9.07 o 
   4   3   4      434.35      429.11     26.94 o 
   5   3   4       75.68       72.98     14.72 o 
   6   3   4        9.97        9.40     10.12 o 
   7   3   4      348.16      333.27     31.75 o 
  -5   4   4        0.08        0.47      6.46 o 
  -4   4   4      127.70      142.95     13.69 o 
  -3   4   4       96.53      106.99     11.08 o 
  -2   4   4        1.68        1.15      4.15 o 
  -1   4   4        0.57        1.25      4.15 o 
   0   4   4       35.53       45.13      5.20 o 
   1   4   4        1.01       -0.25      2.55 o 
   2   4   4      377.20      381.06     20.50 o 
   3   4   4       29.36       34.45      5.25 o 
   4   4   4      841.30      775.83     39.19 o 
   5   4   4       21.28        9.81      8.69 o 
   6   4   4       92.87       95.67     18.39 o 
   7   4   4        3.97      -12.22      8.15 o 
  -5   5   4       45.68       48.20     11.12 o 
  -4   5   4       52.72       76.14     11.39 o 
  -3   5   4      296.79      286.48     17.61 o 
  -2   5   4      553.35      559.27     31.36 o 
  -1   5   4        0.23        0.33      4.81 o 
   0   5   4      281.45      277.67     18.67 o 
   1   5   4       46.27       36.06      5.36 o 
   2   5   4        0.33       -1.90      4.62 o 
   3   5   4      356.01      361.17     23.53 o 
   4   5   4      399.91      388.25     26.90 o 
   5   5   4        7.67       23.81     10.03 o 
   6   5   4      243.87      209.76     24.09 o 
   7   5   4      309.07      287.49     30.61 o 
  -5   6   4       46.36       64.21     13.15 o 
  -4   6   4      111.44      140.34     14.86 o 
  -3   6   4      104.73      112.42     16.85 o 
  -2   6   4     1152.53     1137.80     52.24 o 
  -1   6   4      110.68       87.64     12.67 o 
   0   6   4      170.92      171.91     15.67 o 
   1   6   4       50.44       65.15     15.72 o 
   2   6   4      170.80      170.62     11.27 o 
   3   6   4     1236.93     1228.54     37.20 o 
   4   6   4        6.99       10.15      8.69 o 
   5   6   4        0.19        6.26      9.79 o 
   6   6   4       38.73       42.46     14.00 o 
   7   6   4       44.52       44.79     16.06 o 
  -4   7   4       32.82       46.35     26.37 o 
  -3   7   4        6.62       21.52     10.22 o 
  -2   7   4       86.85       71.49     13.77 o 
  -1   7   4      202.39      190.69     18.55 o 
   0   7   4        0.00       -1.12      5.02 o 
   1   7   4       59.23       66.59     11.95 o 
   2   7   4       27.02       29.55      6.65 o 
   3   7   4      187.28      203.20     13.50 o 
   4   7   4      351.22      369.77     27.90 o 
   5   7   4      141.03      127.09     20.47 o 
   6   7   4       71.48      104.38     21.44 o 
  -3   8   4        0.23       -1.19      9.02 o 
  -2   8   4        0.13        5.34      7.90 o 
  -1   8   4       40.12       42.90     11.55 o 
   0   8   4        1.78        5.53      6.46 o 
   1   8   4      212.80      204.93     19.01 o 
   2   8   4      174.80      184.18     15.95 o 
   3   8   4      405.93      417.38     23.48 o 
   4   8   4      125.51      108.89     19.27 o 
   5   8   4        3.16        4.82     10.03 o 
   6   8   4      124.32      146.69     25.84 o 
  -1   9   4        6.14        6.24      8.45 o 
   0   9   4       38.94       31.61     10.11 o 
   1   9   4      143.50      161.69     17.84 o 
   2   9   4        0.83        3.76      4.88 o 
   3   9   4       13.33        7.16      5.32 o 
   4   9   4       42.06       46.11     15.20 o 
   5   9   4        0.10       -4.67     11.91 o 
  -1  10   4      107.47      116.37     21.54 o 
   0  10   4       84.17      104.04     20.23 o 
   1  10   4      114.37      129.77     21.83 o 
   2  10   4       13.80       14.72     10.87 o 
   3  10   4       25.22       38.08     15.06 o 
   4  10   4       20.88       15.83     13.61 o 
   1  11   4       17.07        5.94     11.15 o 
  -1  -9   5      129.89      154.95     23.63 o 
   0  -9   5       36.16       18.74     12.38 o 
   1  -9   5        8.58        7.16     10.11 o 
  -3  -8   5      329.11      426.44     33.87 o 
  -2  -8   5      112.46       93.12     20.58 o 
  -1  -8   5       18.04        6.88      6.80 o 
   0  -8   5        5.15        2.39      8.49 o 
   1  -8   5      100.57       88.92     18.37 o 
   2  -8   5       34.49       33.04     13.46 o 
   3  -8   5       76.56       87.91     18.68 o 
  -3  -7   5        1.67        0.01      6.24 o 
  -2  -7   5       43.79       40.02      9.31 o 
  -1  -7   5       19.84       13.26      6.52 o 
   0  -7   5        0.26        0.61      5.62 o 
   1  -7   5       92.62       93.89     17.14 o 
   2  -7   5      156.59      168.56     21.24 o 
   3  -7   5       51.82       51.96     13.81 o 
   4  -7   5        0.04       -7.52      7.39 o 
  -4  -6   5      194.11      144.55     23.02 o 
  -3  -6   5       36.54       56.93     14.42 o 
  -2  -6   5       42.09       48.81     19.68 o 
  -1  -6   5      106.64      117.20     15.18 o 
   0  -6   5      426.61      388.55     20.16 o 
   1  -6   5        1.27       -0.37      3.92 o 
   2  -6   5       23.65       31.59     11.05 o 
   3  -6   5      217.95      200.48     21.50 o 
   4  -6   5       30.93       38.98      8.95 o 
   5  -6   5        0.05       11.47     10.25 o 
  -5  -5   5       67.04       61.94     16.15 o 
  -4  -5   5      104.94      119.16     13.11 o 
  -3  -5   5      152.81      136.27     12.46 o 
  -2  -5   5      202.45      206.17     14.59 o 
  -1  -5   5       20.07       24.25      6.59 o 
   0  -5   5      325.73      326.74     17.32 o 
   1  -5   5        0.13        1.46      4.80 o 
   2  -5   5       40.94       43.63      8.21 o 
   3  -5   5      380.78      381.31     19.27 o 
   4  -5   5        4.01       12.68      5.51 o 
   5  -5   5      250.40      302.00     29.10 o 
   6  -5   5       12.49       10.16     11.21 o 
  -5  -4   5       62.49       69.76     17.12 o 
  -4  -4   5      194.94      216.07     10.77 o 
  -3  -4   5        3.11        0.69      4.82 o 
  -2  -4   5      178.49      207.19     14.07 o 
  -1  -4   5      689.30      755.82     27.81 o 
   0  -4   5      132.69      128.24     10.89 o 
   1  -4   5       27.82       39.25     12.71 o 
   2  -4   5      476.38      458.86     16.29 o 
   3  -4   5      296.53      295.65     15.74 o 
   4  -4   5      166.84      170.43     13.08 o 
   5  -4   5       12.17       14.72     10.15 o 
   6  -4   5      178.01      201.64     25.42 o 
  -5  -3   5      242.54      224.64     41.43 o 
  -4  -3   5      588.29      612.02     17.78 o 
  -3  -3   5       68.34       80.39      7.27 o 
  -2  -3   5      805.92      819.52     22.50 o 
  -1  -3   5       99.83      100.86      6.37 o 
   0  -3   5      162.43      184.69      7.29 o 
   1  -3   5       35.98       38.55      2.97 o 
   2  -3   5      244.89      239.25     10.61 o 
   3  -3   5        0.19        2.29      3.41 o 
   4  -3   5      526.08      555.50     22.36 o 
   5  -3   5      524.48      485.42     33.18 o 
   6  -3   5      114.54       96.37     19.04 o 
  -6  -2   5       87.34       88.61     19.01 o 
  -5  -2   5       69.52       79.34     11.07 o 
  -4  -2   5        3.86        7.56      3.76 o 
  -3  -2   5        1.05        0.07      2.92 o 
  -2  -2   5      191.96      210.37      9.95 o 
  -1  -2   5       66.96       66.74      7.68 o 
   0  -2   5      700.38      739.29     18.85 o 
   1  -2   5      762.92      771.94     16.81 o 
   2  -2   5        0.94        2.40      2.91 o 
   3  -2   5      551.73      554.91     16.83 o 
   4  -2   5        1.46       -5.01      3.64 o 
   5  -2   5        9.17        4.32      8.27 o 
   6  -2   5       94.37       98.24     18.61 o 
   7  -2   5       17.86       29.19     13.79 o 
  -6  -1   5       10.09       28.32     12.41 o 
  -5  -1   5      135.65      164.16     20.90 o 
  -4  -1   5       86.83       99.65      9.26 o 
  -3  -1   5       28.09       28.00      4.50 o 
  -2  -1   5       52.72       60.88      5.90 o 
  -1  -1   5       39.67       40.92      5.64 o 
   0  -1   5        9.08        7.88      3.23 o 
   1  -1   5       94.34      116.20      5.18 o 
   2  -1   5      382.20      397.92     12.57 o 
   3  -1   5      546.14      563.94     16.21 o 
   4  -1   5       57.53       70.92      7.32 o 
   5  -1   5       76.81       63.49     13.87 o 
   6  -1   5       14.13       -5.50      7.79 o 
   7  -1   5       62.25       58.15     16.72 o 
  -6   0   5       92.18      100.95     20.40 o 
  -5   0   5       10.64       11.77      8.83 o 
  -4   0   5      101.10      111.06     15.43 o 
  -3   0   5       12.33       17.35      3.90 o 
  -2   0   5       30.89       31.40      6.79 o 
  -1   0   5       10.42       11.86      3.09 o 
   0   0   5     2332.15     2438.35     61.64 o 
   1   0   5      402.08      369.87      9.63 o 
   2   0   5      146.52      151.68     10.53 o 
   3   0   5      168.56      155.24      7.12 o 
   4   0   5      143.14      131.47      6.74 o 
   5   0   5      307.87      290.25     25.91 o 
   6   0   5       34.84       40.73     14.10 o 
   7   0   5       41.51       42.17     14.43 o 
  -6   1   5       10.04       28.64     12.91 o 
  -5   1   5       14.65       15.07     10.16 o 
  -4   1   5       59.03       75.92     10.14 o 
  -3   1   5        4.88        3.86      6.55 o 
  -2   1   5       41.98       43.57      4.16 o 
  -1   1   5       65.60       76.02      5.91 o 
   0   1   5      357.27      292.29     26.32 o 
   1   1   5       89.12       83.14      4.41 o 
   2   1   5      418.90      424.09     12.36 o 
   3   1   5      199.45      214.15      8.11 o 
   4   1   5       80.70       77.20      7.28 o 
   5   1   5        2.29        7.46      9.58 o 
   6   1   5        0.07       19.40     10.52 o 
   7   1   5       56.54       28.53     12.84 o 
  -6   2   5       15.60       14.90     11.80 o 
  -5   2   5       15.13       39.61     13.69 o 
  -4   2   5       10.95       12.30      6.06 o 
  -3   2   5        1.75       -1.84      4.24 o 
  -2   2   5       16.91       18.41      3.36 o 
  -1   2   5      171.28      152.76     10.09 o 
   0   2   5       96.56       95.22      6.18 o 
   1   2   5       40.70       47.19      3.53 o 
   2   2   5      708.78      690.72     17.52 o 
   3   2   5      104.47       75.29     14.92 o 
   4   2   5      100.58       90.44     14.11 o 
   5   2   5       26.29       13.79      9.40 o 
   6   2   5       14.29       13.70     11.51 o 
   7   2   5        4.98       -4.14      9.09 o 
  -5   3   5        8.17       11.46      7.33 o 
  -4   3   5      153.84      172.42     19.92 o 
  -3   3   5        8.29       12.48      5.87 o 
  -2   3   5       20.34       22.93      6.02 o 
  -1   3   5      190.23      200.91     11.91 o 
   0   3   5       74.01       63.96      6.99 o 
   1   3   5      455.64      422.90     12.39 o 
   2   3   5      271.97      286.48     12.20 o 
   3   3   5       10.08       17.45      4.28 o 
   4   3   5       51.53       58.95     12.33 o 
   5   3   5       63.71       66.36     15.02 o 
   6   3   5        9.80       20.76     11.64 o 
   7   3   5       51.55       85.23     19.74 o 
  -5   4   5       84.31       76.59     12.82 o 
  -4   4   5      134.76      129.46     13.77 o 
  -3   4   5       13.83       12.46      6.42 o 
  -2   4   5       17.47       12.88      5.75 o 
  -1   4   5       42.91       49.84      7.38 o 
   0   4   5      221.42      235.46     12.67 o 
   1   4   5     1869.78     1966.29     42.25 o 
   2   4   5      131.71      121.66      8.52 o 
   3   4   5        5.02        9.13      4.52 o 
   4   4   5       28.09       15.70      9.20 o 
   5   4   5       64.76       42.36     12.55 o 
   6   4   5       32.39       44.05     14.59 o 
   7   4   5       53.26       24.69     13.30 o 
  -5   5   5        9.51        2.59      8.07 o 
  -4   5   5        0.25        0.93      6.38 o 
  -3   5   5        0.61       -2.25      5.10 o 
  -2   5   5       39.66       39.23     14.25 o 
  -1   5   5       55.84       54.24     11.20 o 
   0   5   5      388.09      358.32     22.73 o 
   1   5   5       93.72      109.00      8.01 o 
   2   5   5       24.27       21.85      5.50 o 
   3   5   5        6.05        2.75      6.28 o 
   4   5   5       85.60       76.24     14.49 o 
   5   5   5       39.69       64.42     14.40 o 
   6   5   5      406.20      413.87     32.08 o 
   7   5   5        0.73       -8.07      9.66 o 
  -4   6   5        2.40        4.16      7.27 o 
  -3   6   5       53.48       34.57      8.44 o 
  -2   6   5        8.02       11.73      6.00 o 
  -1   6   5      599.10      593.33     33.40 o 
   0   6   5      101.89      117.37     14.60 o 
   1   6   5      376.45      395.06     16.24 o 
   2   6   5      115.24      136.22     10.50 o 
   3   6   5       35.59       40.47     11.57 o 
   4   6   5      432.58      433.66     29.20 o 
   5   6   5       19.88       19.85     10.55 o 
   6   6   5        1.59        1.33      9.30 o 
   7   6   5       57.30       56.69     18.08 o 
  -4   7   5       41.35       43.57     12.25 o 
  -3   7   5      207.79      175.01     16.58 o 
  -2   7   5       15.97       25.75     10.01 o 
  -1   7   5      172.61      129.02     16.12 o 
   0   7   5        2.55        0.07      6.28 o 
   1   7   5      159.73      175.74     18.02 o 
   2   7   5       13.32       11.28      5.78 o 
   3   7   5       26.37       47.31     12.22 o 
   4   7   5        2.61       14.89     10.03 o 
   5   7   5       60.97       79.53     17.58 o 
   6   7   5      284.53      317.03     32.14 o 
  -3   8   5      375.75      370.25     48.97 o 
  -2   8   5      121.02      128.09     18.88 o 
  -1   8   5      240.59      229.90     22.29 o 
   0   8   5        3.69        6.03      6.80 o 
   1   8   5        0.03        3.03      7.13 o 
   2   8   5      135.83      170.26     13.33 o 
   3   8   5      219.04      207.15     18.84 o 
   4   8   5      125.50      139.50     20.13 o 
   5   8   5       12.11       28.10     13.26 o 
   6   8   5      126.59      142.66     25.09 o 
  -2   9   5      138.48      136.58     20.20 o 
  -1   9   5       90.30       98.83     16.98 o 
   0   9   5       21.06        8.16      9.16 o 
   1   9   5        6.19        4.32      9.15 o 
   2   9   5      451.53      471.74     58.31 o 
   3   9   5       69.95       66.97      8.58 o 
   4   9   5       72.79       66.39     17.56 o 
   5   9   5       41.92       63.27     17.98 o 
   1  10   5        4.02       12.17     10.61 o 
   2  10   5        9.92       -1.78      8.75 o 
   4  10   5        2.14        4.80     12.57 o 
  -2  -8   6       14.18        9.95      7.99 o 
  -1  -8   6       22.76       17.92      8.45 o 
   0  -8   6       30.92       31.93      9.31 o 
   1  -8   6       83.78       85.55     18.57 o 
   2  -8   6       33.15       34.58     13.17 o 
  -3  -7   6       10.66       11.78      8.43 o 
  -2  -7   6      154.04      155.86     15.70 o 
  -1  -7   6       76.82       62.07     18.29 o 
   0  -7   6       56.99       65.11     13.37 o 
   1  -7   6      130.56       92.76     15.39 o 
   2  -7   6       10.88        2.75      8.49 o 
   3  -7   6      131.56      122.08     20.47 o 
   4  -7   6       11.16       15.56     10.72 o 
  -4  -6   6       42.78       37.26     13.93 o 
  -3  -6   6       11.44       22.69      7.90 o 
  -2  -6   6       10.81        6.90      6.25 o 
  -1  -6   6        0.89        4.98      5.94 o 
   0  -6   6      353.48      361.07     20.22 o 
   1  -6   6      254.04      228.38     23.59 o 
   2  -6   6        0.26        4.61      5.79 o 
   3  -6   6       19.06       21.86     10.26 o 
   4  -6   6       16.87       15.92      6.82 o 
   5  -6   6       13.89       18.04     11.41 o 
  -4  -5   6       41.37       74.94     17.09 o 
  -3  -5   6        7.80        3.34      6.21 o 
  -2  -5   6        9.50       12.29      6.43 o 
  -1  -5   6       10.14        5.62      5.56 o 
   0  -5   6      429.95      382.83     19.68 o 
   1  -5   6        0.33        4.94      5.15 o 
   2  -5   6       18.14       49.82     13.08 o 
   3  -5   6      206.60      215.50     15.59 o 
   4  -5   6      170.24      191.73     16.98 o 
   5  -5   6       24.67       34.28     13.38 o 
  -5  -4   6       12.99       -0.70     10.62 o 
  -4  -4   6        8.27        4.76      5.34 o 
  -3  -4   6        0.04       -2.52      5.08 o 
  -2  -4   6      332.54      318.39     17.63 o 
  -1  -4   6     1541.70     1519.21     47.80 o 
   0  -4   6       54.29       62.51     10.02 o 
   1  -4   6      194.13      180.91     13.16 o 
   2  -4   6       13.85        6.86      4.73 o 
   3  -4   6      108.36      119.97     12.37 o 
   4  -4   6      108.70      108.89     11.31 o 
   5  -4   6      302.09      313.87     29.20 o 
   6  -4   6        2.60        5.71      9.76 o 
  -5  -3   6        1.31       -0.59      8.60 o 
  -4  -3   6        8.29       12.94      4.51 o 
  -3  -3   6       70.06       64.71      7.22 o 
  -2  -3   6      223.20      231.45     11.13 o 
  -1  -3   6      213.95      207.30      9.63 o 
   0  -3   6      176.90      196.39     13.41 o 
   1  -3   6      296.23      297.63     15.40 o 
   2  -3   6       11.48       14.72      4.38 o 
   3  -3   6       68.87       73.22      7.19 o 
   4  -3   6      239.23      258.39     15.31 o 
   5  -3   6        0.46       10.88      9.36 o 
   6  -3   6        8.38        9.72     10.52 o 
  -5  -2   6        2.64        7.59      9.96 o 
  -4  -2   6        5.26        4.83      4.00 o 
  -3  -2   6        1.14        2.21      3.79 o 
  -2  -2   6     1075.43     1083.38     28.62 o 
  -1  -2   6      434.21      425.99     14.32 o 
   0  -2   6      364.89      367.75     12.25 o 
   1  -2   6        0.08        3.10      2.30 o 
   2  -2   6        0.35        0.70      2.77 o 
   3  -2   6      738.74      738.00     21.22 o 
   4  -2   6      222.04      228.66     10.91 o 
   5  -2   6      429.80      394.42     29.52 o 
   6  -2   6      136.87      187.64     24.39 o 
   7  -2   6       11.39       11.98     12.11 o 
  -5  -1   6      219.49      223.77     24.69 o 
  -4  -1   6       61.68       80.73     16.71 o 
  -3  -1   6      487.37      506.43     15.07 o 
  -2  -1   6      415.22      381.59     14.44 o 
  -1  -1   6       50.82       48.99      5.36 o 
   0  -1   6      150.24      146.77     13.12 o 
   1  -1   6        0.54       -0.18      2.10 o 
   2  -1   6       79.77       82.04      6.36 o 
   3  -1   6      156.59      141.64      8.19 o 
   4  -1   6      405.48      396.90     13.83 o 
   5  -1   6      181.50      199.69     22.09 o 
   6  -1   6        0.31        9.83      9.48 o 
   7  -1   6       70.00       64.92     17.31 o 
  -5   0   6       20.84       35.36     12.53 o 
  -4   0   6       24.00       23.48      7.29 o 
  -3   0   6      286.83      285.31     10.85 o 
  -2   0   6      393.05      356.50     17.47 o 
  -1   0   6       75.81       95.73      7.02 o 
   0   0   6       89.16      114.54      8.78 o 
   1   0   6     1473.98     1528.36     29.70 o 
   2   0   6        4.84        0.34      2.55 o 
   3   0   6       16.01       14.65      3.72 o 
   4   0   6       21.54       21.40      4.14 o 
   5   0   6      183.48      177.96     20.76 o 
   6   0   6        0.72       -5.53      7.34 o 
  -5   1   6       37.95       23.02     11.48 o 
  -4   1   6       71.79       87.06     11.59 o 
  -3   1   6      198.32      226.56     15.11 o 
  -2   1   6      349.95      360.26     11.17 o 
  -1   1   6      113.07      119.78      7.86 o 
   0   1   6      755.97      631.05     42.95 o 
   1   1   6        2.09        3.43      2.07 o 
   2   1   6      258.15      244.16      9.48 o 
   3   1   6        0.18        1.71      2.80 o 
   4   1   6       15.36       12.86      5.95 o 
   5   1   6      111.92      126.34     18.65 o 
   6   1   6      514.87      452.73     33.50 o 
   7   1   6      113.12      147.64     23.73 o 
  -5   2   6       67.87       70.79     16.82 o 
  -4   2   6       63.71       72.49     10.82 o 
  -3   2   6      104.89      110.29     11.49 o 
  -2   2   6      161.87      144.44     13.47 o 
  -1   2   6       24.35       34.49      5.14 o 
   0   2   6       47.30       41.73      4.98 o 
   1   2   6       27.54       31.35      3.39 o 
   2   2   6       41.69       44.61      4.75 o 
   3   2   6       42.54       39.74      4.52 o 
   4   2   6      371.26      296.16     23.19 o 
   5   2   6      216.61      185.81     21.04 o 
   6   2   6        0.61       -1.98      9.59 o 
   7   2   6       18.69       11.97     11.97 o 
  -5   3   6       99.80      126.92     14.99 o 
  -4   3   6       78.25       80.02     27.51 o 
  -3   3   6      100.68      126.30     12.63 o 
  -2   3   6      109.21       96.17     10.40 o 
  -1   3   6        8.67        7.71      4.73 o 
   0   3   6       44.10       46.32      6.78 o 
   1   3   6        1.85        4.92      2.68 o 
   2   3   6        1.26        0.54      5.15 o 
   3   3   6       44.77       42.82      6.87 o 
   4   3   6      145.39      195.01     20.03 o 
   5   3   6      128.76      124.48     17.79 o 
   6   3   6      324.23      312.58     29.63 o 
   7   3   6       38.62       43.26     15.42 o 
  -5   4   6       13.03       25.13     24.18 o 
  -4   4   6        8.21        5.25      6.76 o 
  -3   4   6      141.37      147.82     31.19 o 
  -2   4   6       54.51       39.99      8.41 o 
  -1   4   6       38.73       29.23      6.68 o 
   0   4   6       28.12       25.63      6.34 o 
   1   4   6       92.59      102.91      9.73 o 
   2   4   6        2.50       -1.70      4.30 o 
   3   4   6      133.47      133.71      9.90 o 
   4   4   6       99.00       87.66     15.06 o 
   5   4   6      171.25      199.51     21.72 o 
   6   4   6       87.05       64.50     16.22 o 
   7   4   6        0.55        5.53     10.61 o 
  -4   5   6       97.81      100.48     13.99 o 
  -3   5   6       38.41       41.92      9.33 o 
  -2   5   6        3.53        8.43      5.79 o 
  -1   5   6       52.63       72.56     13.84 o 
   0   5   6        1.74       -2.78      4.04 o 
   1   5   6       10.53       11.68      3.84 o 
   2   5   6       85.04       91.94      7.73 o 
   3   5   6      154.00      193.41     12.16 o 
   4   5   6      344.32      295.19     23.10 o 
   5   5   6      194.80      183.75     21.26 o 
   6   5   6        4.30        5.63     10.38 o 
   7   5   6       35.92       59.05     18.88 o 
  -4   6   6       29.92       31.80     10.52 o 
  -3   6   6       27.01       33.26      9.25 o 
  -2   6   6        3.01        0.61      5.63 o 
  -1   6   6        0.60       -5.85      4.47 o 
   0   6   6      355.25      383.04     19.31 o 
   1   6   6       11.17        9.03      5.72 o 
   2   6   6       12.61       16.39      4.98 o 
   3   6   6       97.88       96.72      9.82 o 
   4   6   6      409.58      412.93     28.42 o 
   5   6   6       12.07       26.05     11.92 o 
   6   6   6       11.48        4.84     10.71 o 
  -3   7   6       27.64       31.21     16.50 o 
  -2   7   6       84.73       72.66     11.82 o 
  -1   7   6       30.99       43.94      9.03 o 
   0   7   6      146.73      158.38     17.81 o 
   1   7   6       12.39       21.60      9.55 o 
   2   7   6       36.82       51.59     12.10 o 
   3   7   6      227.73      266.90     13.80 o 
   4   7   6      247.65      198.94     21.97 o 
   5   7   6       83.52       97.66     18.81 o 
   6   7   6      134.01      126.96     21.87 o 
  -3   8   6       19.01       15.72     12.58 o 
  -2   8   6      283.14      273.26     50.25 o 
  -1   8   6        0.79       -4.39      7.93 o 
   0   8   6       16.55       36.66     10.95 o 
   1   8   6       73.35       88.47     15.22 o 
   2   8   6       23.10       21.07      9.66 o 
   3   8   6      806.09      816.27     31.07 o 
   4   8   6        6.99        7.19     10.35 o 
   5   8   6       42.32       15.53     12.51 o 
   6   8   6        5.22        6.93     12.47 o 
  -2   9   6        0.95       11.60     10.24 o 
  -1   9   6       24.63       19.85     11.51 o 
   0   9   6       31.07       65.20     14.39 o 
   1   9   6       46.75       62.10     14.31 o 
   2   9   6        1.11        3.74      9.86 o 
   3   9   6        1.87        1.25      9.69 o 
   4   9   6       30.02       39.43     10.70 o 
   5   9   6        6.52       21.52     14.92 o 
   0  10   6        0.05        3.25      9.79 o 
   1  10   6        1.04       -4.45      9.29 o 
   2  10   6      273.50      258.46     24.94 o 
   3  10   6      284.85      283.05     28.84 o 
   4  10   6       28.27       60.01     18.45 o 
   0  -8   7       19.53       37.64     10.62 o 
   1  -8   7        0.05        4.60      9.68 o 
  -2  -7   7       22.13       32.85     10.29 o 
  -1  -7   7       23.37       31.65     11.67 o 
   0  -7   7       10.33       14.33      7.58 o 
   1  -7   7        3.46        3.78      6.07 o 
   2  -7   7        0.75        4.60      9.61 o 
   3  -7   7       32.03       31.02     12.98 o 
  -3  -6   7      304.61      289.19     20.56 o 
  -2  -6   7       53.71       71.10     13.01 o 
  -1  -6   7       15.90       18.41     11.75 o 
   0  -6   7        7.86        4.41      5.74 o 
   1  -6   7        1.09        1.15      5.17 o 
   2  -6   7        0.14       -4.03      5.33 o 
   3  -6   7      103.29      124.45     19.80 o 
   4  -6   7       49.72       41.86      9.67 o 
  -4  -5   7      159.75      181.70     25.09 o 
  -3  -5   7        7.31       12.15      7.84 o 
  -2  -5   7        8.08        5.01      6.06 o 
  -1  -5   7       18.22       25.84      7.90 o 
   0  -5   7        4.35        1.64      5.00 o 
   1  -5   7        1.10        0.15      5.51 o 
   2  -5   7      352.66      351.22     43.84 o 
   3  -5   7       94.91       95.18     11.05 o 
   4  -5   7       60.55       65.16     10.85 o 
   5  -5   7       35.49       68.40     17.01 o 
  -4  -4   7       81.28       81.60     10.03 o 
  -3  -4   7       48.71       53.96     10.22 o 
  -2  -4   7       80.84       86.18     11.39 o 
  -1  -4   7       24.52        8.30      8.07 o 
   0  -4   7       14.45       20.35      6.61 o 
   1  -4   7        6.00        6.33      5.16 o 
   2  -4   7       24.95       11.54      6.92 o 
   3  -4   7      210.06      223.70     30.89 o 
   4  -4   7      170.97      152.24     23.84 o 
   5  -4   7        4.78        7.56      9.46 o 
   6  -4   7       22.78       16.89     11.98 o 
  -4  -3   7       60.38       44.04     18.65 o 
  -3  -3   7      132.22      128.68     13.24 o 
  -2  -3   7      170.83      164.30     18.21 o 
  -1  -3   7       84.91       97.34     10.88 o 
   0  -3   7        1.96        2.43      6.01 o 
   1  -3   7       25.08       34.67     11.52 o 
   2  -3   7      435.05      401.32     15.47 o 
   3  -3   7      687.48      690.50     25.13 o 
   4  -3   7        3.33        5.70      4.05 o 
   5  -3   7       76.62       96.25     17.51 o 
   6  -3   7       54.92       59.31     15.60 o 
  -5  -2   7      115.23      118.51     19.75 o 
  -4  -2   7      144.78      167.33     13.52 o 
  -3  -2   7       31.39       23.74      5.86 o 
  -2  -2   7      734.48      790.73     23.86 o 
  -1  -2   7       91.76       99.55      7.89 o 
   0  -2   7        6.26        3.92      3.25 o 
   1  -2   7        2.43        0.66      2.69 o 
   2  -2   7      688.59      706.95     17.35 o 
   3  -2   7      652.82      636.33     19.93 o 
   4  -2   7      217.97      235.08     11.67 o 
   5  -2   7       29.76       26.20     10.68 o 
   6  -2   7        0.08       12.38     10.42 o 
  -5  -1   7       88.79       87.65     17.46 o 
  -4  -1   7       88.71       93.78      9.62 o 
  -3  -1   7       23.30       19.32      5.37 o 
  -2  -1   7      662.58      649.41     20.91 o 
  -1  -1   7        1.73        3.74      3.62 o 
   0  -1   7      359.12      318.19     36.61 o 
   1  -1   7       21.11       24.74      3.60 o 
   2  -1   7      279.83      257.26      9.05 o 
   3  -1   7       42.50       40.23      6.17 o 
   4  -1   7      363.33      370.53     13.83 o 
   5  -1   7      257.58      227.18     23.53 o 
   6  -1   7       55.56       40.18     14.29 o 
   7  -1   7        0.32        4.88     10.97 o 
  -5   0   7       80.06       76.23     17.38 o 
  -4   0   7       34.33       28.65     10.30 o 
  -3   0   7      167.14      178.05     11.44 o 
  -2   0   7        3.70        1.37      3.78 o 
  -1   0   7       37.81       33.57      5.34 o 
   0   0   7      148.74      150.09     10.01 o 
   1   0   7      254.12      249.85      8.82 o 
   2   0   7     1099.19     1129.97     24.07 o 
   3   0   7     1079.80     1036.08     26.59 o 
   4   0   7      116.71      103.82     10.03 o 
   5   0   7        4.76       -8.99      6.16 o 
   6   0   7       54.77       45.55     14.21 o 
   7   0   7       34.53        4.05     10.66 o 
  -4   1   7        8.91        0.28      5.82 o 
  -3   1   7       25.51       20.61      9.88 o 
  -2   1   7        0.04       -5.67      4.25 o 
  -1   1   7       27.56       23.67      5.00 o 
   0   1   7       12.31        8.12      3.45 o 
   1   1   7      126.14      121.89      6.28 o 
   2   1   7       59.49       69.14      5.95 o 
   3   1   7       10.65       18.25      4.40 o 
   4   1   7        1.35       -3.35      3.85 o 
   5   1   7      113.16      120.30     18.45 o 
   6   1   7        1.96       -6.40      8.05 o 
   7   1   7       83.43      154.43     24.54 o 
  -5   2   7        8.25        6.23     10.14 o 
  -4   2   7        0.40       -2.79      5.85 o 
  -3   2   7       29.68       21.60      7.15 o 
  -2   2   7       68.00       62.82      9.15 o 
  -1   2   7       30.87       39.00     10.66 o 
   0   2   7     1887.91     1913.29     44.14 o 
   1   2   7      246.15      238.82     10.52 o 
   2   2   7      195.35      180.52      7.60 o 
   3   2   7       76.70       82.26      9.78 o 
   4   2   7       11.12       21.00     10.15 o 
   5   2   7      244.42      246.43     24.79 o 
   6   2   7        8.31        5.61     10.25 o 
   7   2   7       12.63       19.43     13.87 o 
  -5   3   7        0.45        5.12     11.38 o 
  -4   3   7        1.87        8.99      7.23 o 
  -3   3   7       39.58       28.52      7.99 o 
  -2   3   7        4.35        2.94      4.78 o 
  -1   3   7      352.68      351.67     17.81 o 
   0   3   7      163.45      145.87     11.32 o 
   1   3   7        3.96        4.88      2.93 o 
   2   3   7      285.73      275.54     10.95 o 
   3   3   7      206.25      239.30     13.50 o 
   4   3   7        5.84        6.69      8.75 o 
   5   3   7      240.93      250.61     24.91 o 
   6   3   7       45.10       25.90     13.00 o 
   7   3   7        6.28       -0.43     12.00 o 
  -4   4   7        1.20        2.03      6.79 o 
  -3   4   7       18.18       27.46     12.15 o 
  -2   4   7        2.48        2.72      6.03 o 
  -1   4   7      110.17      113.59     14.74 o 
   0   4   7      177.67      174.46     12.87 o 
   1   4   7       31.56       34.04      9.05 o 
   2   4   7      176.10      186.76      9.47 o 
   3   4   7        3.60        8.32      5.45 o 
   4   4   7        1.81        8.07      9.10 o 
   5   4   7       42.80       29.57     12.04 o 
   6   4   7        0.13       -3.89      8.93 o 
   7   4   7       31.79       21.01     14.00 o 
  -4   5   7        3.22       -5.90      6.75 o 
  -3   5   7       18.07       25.86     13.77 o 
  -2   5   7       16.77        1.19      5.76 o 
  -1   5   7      112.25      100.79     11.57 o 
   0   5   7      114.45      102.35     13.66 o 
   1   5   7      149.81      163.87     13.04 o 
   2   5   7       96.74      119.20      8.29 o 
   3   5   7        3.15       -0.30      6.08 o 
   4   5   7        0.95       -6.16      8.00 o 
   5   5   7       55.23       50.25     13.96 o 
   6   5   7       11.20       18.70     12.40 o 
   7   5   7       33.67       36.95     16.22 o 
  -3   6   7       26.66       37.65      9.71 o 
  -2   6   7       25.90       23.24      7.96 o 
  -1   6   7       55.96       71.38     10.94 o 
   0   6   7       41.45       30.72      7.77 o 
   1   6   7      297.53      351.89     18.67 o 
   2   6   7       14.01       25.39      7.18 o 
   3   6   7        5.52        5.40      4.39 o 
   4   6   7        5.37       13.53      9.55 o 
   5   6   7       15.47       -1.02      9.62 o 
   6   6   7        7.92       -5.08     10.64 o 
  -3   7   7        3.94        4.49     10.49 o 
  -2   7   7       65.91       77.46     15.42 o 
  -1   7   7       71.03       79.37     12.00 o 
   0   7   7      100.17      100.27     12.35 o 
   1   7   7        0.90       -6.84      4.56 o 
   2   7   7        0.00       -0.21      5.33 o 
   3   7   7       23.85       18.57      7.09 o 
   4   7   7       17.75       15.53     10.46 o 
   5   7   7        0.91      -10.16      8.79 o 
   6   7   7      166.31      149.75     24.46 o 
  -2   8   7       12.84       18.77     16.00 o 
  -1   8   7        0.16        0.82      6.48 o 
   0   8   7       52.63       44.40      9.97 o 
   1   8   7      144.92      156.20     15.11 o 
   2   8   7        3.97       -1.71      6.03 o 
   3   8   7       97.86      117.84     13.38 o 
   4   8   7       17.31        6.40      7.19 o 
   5   8   7        7.38       -1.12     10.68 o 
  -1   9   7      188.67      137.40     75.43 o 
   0   9   7       12.78       12.09      9.34 o 
   1   9   7       17.85       25.12     15.27 o 
   2   9   7        4.11       16.11      8.07 o 
   3   9   7       66.64       87.72     18.19 o 
   4   9   7       56.09       71.47     18.75 o 
   0  10   7        0.18        0.89      8.56 o 
   1  10   7        0.05        6.43     10.55 o 
   2  10   7      299.07      251.66     28.09 o 
   3  10   7       23.28       16.26     13.47 o 
  -1  -7   8      141.72      129.39     16.32 o 
   0  -7   8        9.57        3.22      7.11 o 
   1  -7   8       29.26       16.70      7.84 o 
   2  -7   8       54.28       56.57     11.91 o 
  -2  -6   8       47.22       80.93     13.34 o 
  -1  -6   8      120.08      134.36     19.98 o 
   0  -6   8       37.13       37.24      9.64 o 
   1  -6   8       48.47       32.85     10.28 o 
   2  -6   8       72.53       81.10     12.73 o 
   3  -6   8        6.19        8.04      7.46 o 
   4  -6   8        0.52        2.16      9.76 o 
  -3  -5   8        7.41       14.69     18.55 o 
  -2  -5   8       96.61      123.60     16.03 o 
  -1  -5   8      127.64      161.60     15.76 o 
   0  -5   8       55.11       53.84     15.87 o 
   1  -5   8      153.76      131.16     14.06 o 
   2  -5   8       14.14       16.28      7.30 o 
   3  -5   8        1.66        5.16      7.00 o 
   4  -5   8        1.84        1.32      6.04 o 
  -3  -4   8       58.41       65.92     11.90 o 
  -2  -4   8       56.46       78.70     12.09 o 
  -1  -4   8       21.68       25.06      8.07 o 
   0  -4   8      256.76      203.21     22.20 o 
   1  -4   8      278.23      233.33     16.80 o 
   2  -4   8        1.41       -6.27      4.59 o 
   3  -4   8        1.80       -2.80      3.99 o 
   4  -4   8       23.04       29.22      9.49 o 
   5  -4   8        0.02       -1.66      8.56 o 
  -4  -3   8       15.41       13.91      8.55 o 
  -3  -3   8       27.35       28.92      9.10 o 
  -2  -3   8      101.50      125.84     16.10 o 
  -1  -3   8       74.78       83.75     11.19 o 
   0  -3   8      241.41      244.31     29.83 o 
   1  -3   8      100.78       86.92     10.57 o 
   2  -3   8        2.68        3.68      5.02 o 
   3  -3   8       21.65       16.10      5.01 o 
   4  -3   8        2.04        7.83      4.43 o 
   5  -3   8       16.36       36.52     12.51 o 
   6  -3   8       88.37      106.98     20.81 o 
  -4  -2   8        9.43       14.06      7.68 o 
  -3  -2   8       67.70       80.05     11.96 o 
  -2  -2   8       85.68       88.12     21.46 o 
  -1  -2   8      344.16      349.89     19.45 o 
   0  -2   8      215.46      189.66     14.37 o 
   1  -2   8      354.78      356.53     32.41 o 
   2  -2   8       26.46       25.99      5.34 o 
   3  -2   8       20.24       19.81      5.01 o 
   4  -2   8        8.24       13.61      4.82 o 
   5  -2   8      131.02       98.67     17.46 o 
   6  -2   8        3.16       17.46     10.74 o 
  -4  -1   8      109.74      115.29     25.56 o 
  -3  -1   8      321.68      325.58     15.94 o 
  -2  -1   8       22.78       22.11      5.40 o 
  -1  -1   8       12.47        2.54      3.44 o 
   0  -1   8       99.07       94.78      9.26 o 
   1  -1   8        0.27        3.12      3.38 o 
   2  -1   8      212.70      225.21     11.84 o 
   3  -1   8       27.94       40.22      5.97 o 
   4  -1   8      176.80      181.88     10.49 o 
   5  -1   8      159.38      179.54     21.94 o 
   6  -1   8      186.70      233.59     26.87 o 
  -4   0   8        2.25       -2.18      6.14 o 
  -3   0   8      154.59      151.58     12.89 o 
  -2   0   8      619.06      678.74     22.58 o 
  -1   0   8      223.74      211.49     11.50 o 
   0   0   8      225.88      215.16     12.63 o 
   1   0   8      186.25      205.60     10.40 o 
   2   0   8      244.22      262.21      9.74 o 
   3   0   8      720.44      715.72     21.24 o 
   4   0   8        0.29       -0.13      3.53 o 
   5   0   8      179.92      194.41     22.53 o 
   6   0   8       53.46       28.33     11.82 o 
   7   0   8       35.62       62.86     17.88 o 
  -4   1   8        3.72       -0.09      6.55 o 
  -3   1   8      749.50      715.54     30.03 o 
  -2   1   8      199.47      171.57     11.28 o 
  -1   1   8        0.20        0.19      4.82 o 
   0   1   8       78.14       74.18     10.43 o 
   1   1   8        2.13        1.39      2.89 o 
   2   1   8      201.19      197.11      8.41 o 
   3   1   8      418.53      433.69     15.28 o 
   4   1   8      672.42      669.66     24.92 o 
   5   1   8      284.17      300.57     27.53 o 
   6   1   8       18.72       10.61     10.72 o 
   7   1   8       29.40       19.70     13.13 o 
  -4   2   8        2.29       -2.77      6.46 o 
  -3   2   8      117.22      136.73     14.29 o 
  -2   2   8      114.87      130.51     12.84 o 
  -1   2   8       14.65       11.64      4.42 o 
   0   2   8       42.25       51.65      6.50 o 
   1   2   8       18.03       22.47      3.79 o 
   2   2   8      414.95      413.68     22.24 o 
   3   2   8       68.38       65.65      6.60 o 
   4   2   8       19.28        8.67      8.10 o 
   5   2   8      345.83      287.96     26.33 o 
   6   2   8        3.44        8.22     10.15 o 
   7   2   8      139.31      130.65     23.76 o 
  -4   3   8       16.24        1.50     18.94 o 
  -3   3   8      103.97      108.60     14.49 o 
  -2   3   8       90.20       66.65     13.93 o 
  -1   3   8       76.28       61.43     18.82 o 
   0   3   8       49.10       36.48     13.94 o 
   1   3   8        1.42        1.20      4.74 o 
   2   3   8       46.39       42.62      5.62 o 
   3   3   8       11.73       13.67      5.85 o 
   4   3   8      202.02      171.77     19.47 o 
   5   3   8       93.51       86.16     16.85 o 
   6   3   8       52.18       39.37     14.17 o 
   7   3   8       33.05       19.43     13.17 o 
  -4   4   8       13.97        3.91      9.28 o 
  -3   4   8      157.08      123.16     14.62 o 
  -2   4   8      149.06      123.83     13.29 o 
  -1   4   8      333.67      316.99     18.49 o 
   0   4   8        8.00        9.06      5.67 o 
   1   4   8        6.03        6.58      7.03 o 
   2   4   8       44.63       40.44      7.62 o 
   3   4   8       85.98       98.22      9.72 o 
   4   4   8      651.11      644.89     36.56 o 
   5   4   8      123.90      140.82     20.03 o 
   6   4   8        3.08       11.22     11.49 o 
   7   4   8       26.31       28.62     15.75 o 
  -3   5   8       58.42       46.87     10.81 o 
  -2   5   8        1.27       -1.74      5.51 o 
  -1   5   8        2.95        2.42      6.23 o 
   0   5   8       10.30        6.59      9.92 o 
   1   5   8       52.82       48.18      8.55 o 
   2   5   8      145.28      154.69     20.25 o 
   3   5   8       58.92       73.17      9.51 o 
   4   5   8        1.35      -10.22      7.84 o 
   5   5   8       38.97       39.35     13.74 o 
   6   5   8      128.53      181.93     25.25 o 
  -3   6   8       36.74       36.55     10.72 o 
  -2   6   8        3.07        6.51      7.07 o 
  -1   6   8        9.22        1.95      7.99 o 
   0   6   8        0.11       -1.69      5.23 o 
   1   6   8       83.79       97.07     13.89 o 
   2   6   8       55.40       61.57     12.98 o 
   3   6   8       55.16       69.08      9.95 o 
   4   6   8      193.35      217.64     22.33 o 
   5   6   8      121.95      101.48     18.24 o 
   6   6   8       17.47       15.80     14.06 o 
  -2   7   8        1.75       -0.96      8.13 o 
  -1   7   8        3.55        3.93      6.66 o 
   0   7   8       10.68       16.22      7.45 o 
   1   7   8       48.75       56.63     11.72 o 
   2   7   8       13.05       13.92      9.18 o 
   3   7   8       68.55       87.20     11.96 o 
   5   7   8       75.67       64.29     16.89 o 
   6   7   8        0.79      -17.41     11.61 o 
  -2   8   8        0.12       -1.54      8.04 o 
  -1   8   8        3.97        6.14      7.26 o 
   0   8   8      216.74      194.43     27.35 o 
   1   8   8       14.38       12.86      7.54 o 
   2   8   8       27.42       20.28      8.47 o 
   3   8   8       52.87       51.00     14.56 o 
   4   8   8       72.25       53.11     16.15 o 
  -1   9   8       34.08       33.26     10.77 o 
   0   9   8       15.70       13.52      8.76 o 
   1   9   8        5.57        3.79      7.72 o 
   2   9   8       11.91        5.90      8.29 o 
   3   9   8       35.65       31.32     14.14 o 
   4   9   8       97.03       85.47     19.87 o 
   2  10   8        0.03       -2.26      8.61 o 
  -1  -6   9        4.58        4.49      8.02 o 
   0  -6   9        4.33       -0.60      6.75 o 
   1  -6   9        3.93        1.26      6.86 o 
   2  -6   9        6.93       14.08      8.40 o 
  -2  -5   9        2.96       -4.24      7.17 o 
  -1  -5   9        4.18        3.16      6.77 o 
   0  -5   9        0.45        2.91      6.77 o 
   1  -5   9       50.95       42.02     10.02 o 
   2  -5   9       17.38       18.61      8.40 o 
   3  -5   9       54.00       52.55     15.78 o 
   4  -5   9       26.08       33.33      7.83 o 
  -2  -4   9        0.88       -0.81      8.05 o 
  -1  -4   9        3.79        5.46      6.57 o 
   0  -4   9       11.03       10.78      6.82 o 
   1  -4   9      101.85       92.30     34.16 o 
   2  -4   9       53.56       74.43     11.41 o 
   3  -4   9       82.39      101.93     18.21 o 
   4  -4   9       53.03       59.98     11.10 o 
   5  -4   9       79.44      103.05     20.76 o 
  -3  -3   9        1.39       -0.46      6.94 o 
  -2  -3   9        6.60        5.79      6.67 o 
  -1  -3   9        0.36       -3.25      5.23 o 
   0  -3   9       68.27       68.58     26.82 o 
   1  -3   9       43.10       42.87      9.57 o 
   2  -3   9      132.77      113.16     12.47 o 
   3  -3   9       85.36       83.26      9.09 o 
   4  -3   9      125.34      124.99     16.69 o 
   5  -3   9       82.32       99.98     19.23 o 
  -3  -2   9       11.62       19.27      8.35 o 
  -2  -2   9       15.74       12.44      7.18 o 
  -1  -2   9      136.25      129.90     13.86 o 
   0  -2   9      304.26      292.42     18.89 o 
   1  -2   9        5.26       14.76      6.70 o 
   2  -2   9       10.62       10.01      4.49 o 
   3  -2   9       71.29       76.66      8.31 o 
   4  -2   9      151.08      159.71     18.82 o 
   5  -2   9        9.00       10.11      8.96 o 
   6  -2   9        9.62      -10.05      6.70 o 
  -4  -1   9       16.36       17.91      7.43 o 
  -3  -1   9        6.90        7.97      5.54 o 
  -2  -1   9        5.92        1.40      4.59 o 
  -1  -1   9      153.70      150.46     10.52 o 
   0  -1   9       57.20       41.35     13.80 o 
   1  -1   9       89.45      113.77      9.03 o 
   2  -1   9      409.99      402.92     13.10 o 
   3  -1   9      346.44      370.03     15.27 o 
   4  -1   9       15.53       24.93      6.46 o 
   5  -1   9        1.48       -3.01      7.13 o 
   6  -1   9        9.85       21.40     11.49 o 
  -4   0   9       20.09       18.15      8.40 o 
  -3   0   9       13.67       11.68      5.81 o 
  -2   0   9      340.96      362.66     16.83 o 
  -1   0   9       54.48       56.80      7.20 o 
   0   0   9      283.98      280.79     15.54 o 
   1   0   9       13.66       12.95      7.33 o 
   2   0   9      177.17      184.39     10.25 o 
   3   0   9      421.22      409.31     13.25 o 
   4   0   9       33.09       21.35      5.31 o 
   5   0   9      127.62      162.76     21.67 o 
   6   0   9      154.25      207.18     25.61 o 
  -4   1   9       21.85       14.75      8.35 o 
  -3   1   9        0.03       -0.83      6.01 o 
  -2   1   9       51.11       53.33      7.93 o 
  -1   1   9       64.39       67.82      7.96 o 
   0   1   9      143.56      129.51      9.38 o 
   1   1   9        0.50        5.14      3.61 o 
   2   1   9      253.01      262.59     13.15 o 
   3   1   9       17.71       18.88      4.09 o 
   4   1   9        5.65        0.30      5.89 o 
   5   1   9        1.50        4.29      8.32 o 
   6   1   9        2.01        2.45      9.53 o 
  -4   2   9      155.41      129.14     15.62 o 
  -3   2   9      254.80      236.33     28.06 o 
  -2   2   9       78.54       82.50     11.75 o 
  -1   2   9      150.42      163.20     11.42 o 
   0   2   9        0.41        6.33      4.07 o 
   1   2   9        5.02        1.66      4.16 o 
   2   2   9     1577.07     1636.04     33.87 o 
   3   2   9      389.55      389.40     12.79 o 
   4   2   9       70.58       74.65     14.50 o 
   5   2   9        5.38        6.90      9.42 o 
   6   2   9        0.01        5.57     10.02 o 
  -3   3   9       64.42       78.81     12.54 o 
  -2   3   9        2.23       -1.80      5.44 o 
  -1   3   9      111.45       86.20     10.93 o 
   0   3   9       49.67       55.43      8.87 o 
   1   3   9      465.08      463.64     17.34 o 
   2   3   9       15.28       16.66      4.82 o 
   3   3   9      121.73      127.63     11.32 o 
   4   3   9       32.59       56.44     13.17 o 
   5   3   9       25.99        1.04      9.15 o 
   6   3   9       16.84       10.95     10.82 o 
  -3   4   9       44.20       32.93     12.60 o 
  -2   4   9       15.37       12.09      8.84 o 
  -1   4   9        2.17        1.64      5.67 o 
   0   4   9      298.82      301.62     41.21 o 
   1   4   9        1.30       -3.42      4.48 o 
   2   4   9      260.00      278.10     16.90 o 
   3   4   9       30.31       33.42      6.08 o 
   4   4   9       62.85       91.76     15.80 o 
   5   4   9       45.31       51.62     14.92 o 
   6   4   9      108.35      129.06     22.47 o 
  -3   5   9       45.62       46.12     16.94 o 
  -2   5   9       49.15       50.55     10.71 o 
  -1   5   9      189.65      161.13     15.36 o 
   0   5   9       83.32       93.62     11.64 o 
   1   5   9       12.70        7.73      5.98 o 
   2   5   9       85.14       98.09     11.29 o 
   3   5   9        2.68        0.47      4.98 o 
   4   5   9        6.93        6.01      9.61 o 
   5   5   9      103.90       90.31     17.97 o 
   6   5   9       67.36       56.60     17.26 o 
  -2   6   9       38.38       26.93      9.21 o 
  -1   6   9       33.61       21.06      8.40 o 
   0   6   9       86.67       99.32     12.70 o 
   1   6   9       15.14        6.00      8.19 o 
   2   6   9        7.74        2.33      6.16 o 
   3   6   9      125.20      115.56     12.43 o 
   4   6   9       41.73       58.72     14.83 o 
   5   6   9        9.95       10.39     11.74 o 
   6   6   9       32.44       22.82     15.27 o 
  -2   7   9        7.12        4.62      8.18 o 
  -1   7   9       73.25       48.95     10.61 o 
   0   7   9       35.13       24.24      8.14 o 
   1   7   9        1.83       10.90      7.19 o 
   2   7   9        8.07       12.31      7.68 o 
   3   7   9        9.33        9.68      7.02 o 
   4   7   9       11.70        8.83     10.24 o 
  -1   8   9       29.91       10.64     17.98 o 
   0   8   9        4.36       -0.54      7.27 o 
   1   8   9       11.08       20.40      9.21 o 
   2   8   9        0.02        7.73      7.88 o 
   3   8   9       23.92       34.14     13.48 o 
   4   8   9       51.48       42.77     15.37 o 
   5   8   9       32.33       34.51     14.72 o 
   0   9   9        7.96        8.78      9.42 o 
   1   9   9        2.22        0.27      8.22 o 
   2   9   9        6.05        6.16      8.91 o 
   3   9   9       22.78       37.43     15.23 o 
   0  -5  10        3.11       12.38      9.20 o 
   1  -5  10       33.01       44.39     24.21 o 
   2  -5  10        7.47        8.95      8.58 o 
   3  -5  10        2.45       10.11     14.63 o 
  -1  -4  10       90.18       76.36     13.15 o 
   0  -4  10       44.99       60.56     11.35 o 
   1  -4  10       38.94       30.13      9.66 o 
   2  -4  10        4.41        9.67      7.43 o 
   3  -4  10       18.23       27.15      8.88 o 
   4  -4  10        1.41        4.18      5.91 o 
  -2  -3  10       69.45       75.08     13.44 o 
  -1  -3  10      109.12      123.87     15.01 o 
   0  -3  10       20.80       28.59      9.19 o 
   1  -3  10       69.00       76.31     12.13 o 
   2  -3  10        0.13        4.29      6.64 o 
   3  -3  10       19.71       22.60      6.23 o 
   4  -3  10       26.12       29.21      7.16 o 
   5  -3  10      119.50      109.95     20.53 o 
  -2  -2  10       91.52       75.74     12.70 o 
  -1  -2  10       55.58       75.03     12.08 o 
   0  -2  10       17.61        9.43      7.11 o 
   1  -2  10       37.36       29.16      8.69 o 
   2  -2  10        5.08        4.16      9.88 o 
   3  -2  10        4.71        4.68      4.87 o 
   4  -2  10      100.04      107.15     10.20 o 
   5  -2  10       14.41       11.41      9.29 o 
  -3  -1  10       15.78       10.92      8.93 o 
  -2  -1  10      121.87      148.99     16.04 o 
  -1  -1  10       46.10       54.85     10.83 o 
   0  -1  10       39.95       24.77      7.60 o 
   1  -1  10       42.01       29.42      7.92 o 
   2  -1  10        8.54        7.02      6.39 o 
   3  -1  10       73.77       78.08      8.64 o 
   4  -1  10       93.44      107.05      9.74 o 
   5  -1  10        2.46        9.26      8.63 o 
   6  -1  10       77.80       54.37     15.83 o 
  -3   0  10       81.66      104.65     11.66 o 
  -2   0  10        2.83        3.05      5.21 o 
  -1   0  10        0.05       11.18      4.96 o 
   0   0  10      112.56       96.35     10.47 o 
   1   0  10       90.86       71.57      7.72 o 
   2   0  10       25.84       23.31      4.77 o 
   3   0  10      161.97      159.06      9.00 o 
   4   0  10       23.87       30.43      6.29 o 
   5   0  10       22.68       19.57      9.96 o 
   6   0  10        0.24        8.33     10.31 o 
  -3   1  10      172.33      208.48     27.38 o 
  -2   1  10        0.01       -0.04      4.48 o 
  -1   1  10      204.56      210.40     24.82 o 
   0   1  10        4.76       -0.23      3.92 o 
   1   1  10      113.53      106.96      9.12 o 
   2   1  10      256.92      260.90     11.62 o 
   3   1  10        5.58        3.14      3.47 o 
   4   1  10       30.53       32.87     10.91 o 
   5   1  10      237.50      239.27     24.74 o 
   6   1  10      174.96      125.43     20.60 o 
  -3   2  10      106.37       99.37     14.13 o 
  -2   2  10       88.49       99.88     12.94 o 
  -1   2  10        1.53       -1.07      4.47 o 
   0   2  10       34.26       27.96      8.41 o 
   1   2  10      116.71      116.30      9.54 o 
   2   2  10      408.22      428.57     16.95 o 
   3   2  10       91.36       94.10      7.60 o 
   4   2  10      229.69      269.71     24.34 o 
   5   2  10        0.26        4.09      8.05 o 
   6   2  10        4.69        1.99     10.45 o 
  -3   3  10      275.44      301.43     34.79 o 
  -2   3  10       28.14       19.67      7.92 o 
  -1   3  10        4.85        2.88      5.45 o 
   0   3  10       23.58       21.73      7.02 o 
   1   3  10       42.53       43.13      6.75 o 
   2   3  10       49.04       32.53      7.86 o 
   3   3  10      152.60      152.01     12.90 o 
   4   3  10      180.65      193.71     20.64 o 
   5   3  10      130.43      136.02     20.51 o 
   6   3  10       83.91      107.51     20.76 o 
  -2   4  10        3.05       -0.62      6.80 o 
  -1   4  10        4.72        2.71      6.24 o 
   0   4  10        0.58       -6.70      4.47 o 
   1   4  10      660.70      723.18     29.78 o 
   2   4  10      455.35      413.52     33.50 o 
   3   4  10       17.16        6.45      5.82 o 
   4   4  10       33.76       38.02     12.02 o 
   5   4  10      186.19      204.89     23.66 o 
   6   4  10       17.75       30.41     15.27 o 
  -2   5  10        0.21        5.17      7.54 o 
  -1   5  10        4.61        1.13     10.87 o 
   0   5  10       82.27       60.52     10.72 o 
   1   5  10        2.05        6.95      7.50 o 
   2   5  10        4.08        5.66      6.14 o 
   3   5  10        8.16        4.92      6.24 o 
   4   5  10      212.15      200.58     23.55 o 
   6   5  10       90.42      120.00     22.76 o 
  -2   6  10       55.46       50.95     11.88 o 
  -1   6  10      166.81      147.98     16.63 o 
   0   6  10        1.01       -0.07      6.46 o 
   1   6  10      111.33      103.17     13.30 o 
   2   6  10       66.85       71.53     11.43 o 
   3   6  10        9.80        8.06      6.90 o 
   4   6  10      378.51      428.50     35.42 o 
  -1   7  10       16.49        9.73     12.49 o 
   0   7  10        1.55       -7.82     12.46 o 
   1   7  10       71.71       80.50     12.95 o 
   2   7  10       78.73       76.66     12.69 o 
   3   7  10       30.30       68.84     17.22 o 
   4   7  10        7.67       -1.27     10.44 o 
   5   7  10        1.86       -7.26      9.33 o 
   0   8  10        5.46        2.25      8.17 o 
   1   8  10       29.49       51.63     23.98 o 
   2   8  10        0.21        6.59      8.21 o 
   3   8  10        5.92       17.26     12.05 o 
   4   8  10      147.36      155.88     25.12 o 
   0  -4  11       73.07       62.54     15.57 o 
   1  -4  11       30.43       57.79     12.15 o 
   2  -4  11        6.99       -0.12      7.03 o 
  -1  -3  11        8.25        4.05      7.71 o 
   0  -3  11       26.30       24.08      9.15 o 
   1  -3  11       76.38       74.74     17.16 o 
   2  -3  11       38.35       25.12      8.76 o 
   3  -3  11       65.13       74.82     12.41 o 
   4  -3  11       10.21       17.17      6.79 o 
  -1  -2  11        8.91        5.02      7.47 o 
   0  -2  11       43.44       43.02     10.63 o 
   1  -2  11      117.27      152.68     20.48 o 
   2  -2  11       39.36       33.96     12.55 o 
   3  -2  11       75.82       83.33      9.59 o 
   4  -2  11      115.74      143.44     14.07 o 
  -2  -1  11       49.67       42.95     11.12 o 
  -1  -1  11       11.44       10.24      7.77 o 
   0  -1  11      127.47       99.96     46.52 o 
   1  -1  11       67.76       83.28     12.61 o 
   2  -1  11       18.75       26.98     12.75 o 
   3  -1  11       47.09       59.29     11.19 o 
   4  -1  11        7.62        7.69      6.02 o 
   5  -1  11       19.17       46.61     13.84 o 
  -2   0  11       12.64       21.44     10.03 o 
  -1   0  11       61.74       57.42     11.51 o 
   0   0  11      209.80      197.29     24.12 o 
   1   0  11       33.98       32.52      8.76 o 
   2   0  11       72.55       65.27     11.14 o 
   3   0  11        5.56       10.64      5.23 o 
   4   0  11       34.23       36.42     11.58 o 
   5   0  11        1.35        8.80      9.55 o 
  -2   1  11       25.89       32.42      7.50 o 
  -1   1  11       86.18      100.99     10.64 o 
   0   1  11       11.11        8.62      5.16 o 
   1   1  11       64.09       45.44      7.00 o 
   2   1  11       58.06       62.17     14.61 o 
   3   1  11       28.94       36.54      5.70 o 
   4   1  11       31.47       38.26     16.32 o 
   5   1  11       38.99       41.06     13.20 o 
  -2   2  11       34.70       22.86      9.09 o 
  -1   2  11      152.34      160.80     19.55 o 
   0   2  11      266.56      288.64     16.92 o 
   1   2  11       27.20       27.85      6.17 o 
   2   2  11        2.94        0.80      4.46 o 
   3   2  11       89.81       96.23      9.37 o 
   4   2  11        0.96       -1.98      5.39 o 
   5   2  11       35.32       48.76     14.26 o 
   6   2  11      208.31      185.85     24.61 o 
  -2   3  11       76.40       77.46     12.75 o 
  -1   3  11       45.53       46.19     10.24 o 
   0   3  11        8.04        2.82      6.33 o 
   1   3  11        3.12       -3.27     12.05 o 
   2   3  11       84.47       85.91      9.24 o 
   3   3  11        3.00        1.78      4.94 o 
   4   3  11       87.38       83.59     16.38 o 
   5   3  11      124.29      138.27     20.08 o 
   6   3  11      100.32      132.41     23.16 o 
  -2   4  11       34.35       33.49     10.65 o 
  -1   4  11       92.78      106.07     21.36 o 
   0   4  11        3.28        2.35      6.24 o 
   1   4  11       38.42       35.14     11.24 o 
   2   4  11      594.43      601.76     27.55 o 
   3   4  11        0.01       -3.66      5.59 o 
   4   4  11        0.18      -10.87      7.24 o 
  -1   5  11       86.17       80.03     13.30 o 
   0   5  11       18.86       15.05      8.92 o 
   1   5  11      294.88      311.34     20.83 o 
   2   5  11       20.96       17.61      7.76 o 
   3   5  11       80.17      108.49     40.97 o 
   4   5  11       62.67       65.22     16.68 o 
   5   5  11       23.57       20.28     12.57 o 
  -1   6  11        6.52        7.12      8.05 o 
   0   6  11       25.32        7.21      8.12 o 
   1   6  11       51.81       38.18     15.46 o 
   2   6  11      127.63      124.14     14.68 o 
   3   6  11        0.04        6.74      9.31 o 
   4   6  11      138.13      130.45     21.94 o 
   5   6  11        8.55       11.37     11.64 o 
   0   7  11       53.58       62.00     13.97 o 
   1   7  11       35.80       23.27      9.31 o 
   2   7  11       14.53       12.20      8.10 o 
   3   7  11       42.12       25.45     14.07 o 
   4   7  11       26.08       21.64     14.31 o 
   2   8  11        0.40       -1.66      8.38 o 
   0  -2  12       18.46       10.75      8.11 o 
   1  -2  12       22.02       12.74      8.94 o 
   2  -2  12       51.90       50.96     11.86 o 
   3  -2  12      128.23      117.92     15.23 o 
   0  -1  12        0.02        0.29      6.59 o 
   1  -1  12        2.04        5.32      7.17 o 
   2  -1  12       20.45       16.72      8.26 o 
   3  -1  12        0.57       -3.78      6.55 o 
   4  -1  12       34.37       50.02     14.74 o 
  -1   0  12       18.22       14.70      8.96 o 
   0   0  12        9.46       -0.09      6.26 o 
   1   0  12        1.36       -8.29      5.53 o 
   2   0  12       36.81       38.80     10.16 o 
   3   0  12       93.73      107.93     13.83 o 
   4   0  12       71.57      106.07     18.47 o 
  -1   1  12        0.85        5.02      6.02 o 
   0   1  12        0.48        2.56      5.22 o 
   1   1  12        3.36        7.53      5.32 o 
   2   1  12       48.67       54.35     17.32 o 
   3   1  12       87.87      103.75     13.05 o 
   5   1  12        4.67       16.72     11.24 o 
  -1   2  12       38.05       12.73      7.86 o 
   0   2  12        4.51       10.16      5.72 o 
   1   2  12        7.35        1.53      4.64 o 
   2   2  12       22.16       21.65      6.38 o 
   3   2  12      131.30      131.87     11.32 o 
   4   2  12       56.24       40.38     12.91 o 
   5   2  12        4.21        1.19      8.50 o 
  -1   3  12      115.03      108.82     22.31 o 
   0   3  12       10.33       14.45      7.67 o 
   1   3  12       73.36       65.90     10.93 o 
   2   3  12      100.90       76.84      9.31 o 
   3   3  12       71.54       73.76     14.28 o 
   4   3  12        0.13       -0.66      8.60 o 
   5   3  12       57.43       78.13     18.57 o 
   0   4  12        1.87        2.12      6.85 o 
   1   4  12       27.31       27.09     13.38 o 
   2   4  12      234.40      258.34     19.03 o 
   3   4  12       13.73       20.79      8.97 o 
   4   4  12      224.27      250.34     27.63 o 
   5   4  12       25.55       11.28     12.24 o 
   0   5  12        1.20       -2.69      7.48 o 
   1   5  12       59.16       44.61     10.52 o 
   2   5  12        5.47        7.35      7.98 o 
   3   5  12        1.07       -5.38      6.28 o 
   4   5  12        0.44       -4.02     10.28 o 
   1   6  12      596.43      619.15     44.07 o 
   2   6  12       90.99       80.94     13.80 o 
   3   6  12        7.36       -0.47     10.38 o 
   4   6  12       29.78       42.32     15.70 o 
   1   0  13       12.03       18.21      9.37 o 
   2   0  13        0.80       -0.85      7.28 o 
   3   0  13       58.94       56.09     11.85 o 
   1   1  13       24.93       15.98      9.27 o 
   2   1  13       22.08       17.21      8.74 o 
   3   1  13       10.44        9.60      8.12 o 
   1   2  13       14.02       17.49      6.74 o 
   2   2  13        6.33        2.04      5.44 o 
   3   2  13        0.35        0.57      5.50 o 
   1   3  13        7.37       -0.13      7.05 o 
   2   3  13        0.03        4.32      7.35 o 
   3   3  13        5.58        3.04      7.43 o 
   1   4  13       10.94        0.94      7.31 o 
   2   4  13       10.85       11.90      8.32 o 
   3   4  13        0.01       -4.79     10.66 o 
                                                 
